# Supplementary material for: Chromosome-Level Clam Genome Helps Elucidate the Molecular Basis of Adaptation to a Buried Lifestyle
Source: iScience. 2020 May 11;23(6):101148. doi: 10.1016/j.isci.2020.101148 (PMC7251785; doi:10.1016/j.isci.2020.101148)
Supplement: Table S25. List of Genes Unique to Two Buried Bivalves (C. sinensis and R. philippinarum) Compared with Three Bivalves with Other Lifestyles (C. farreri, C. gigas and B. platifrons), Related to Figure 2 [file mmc2.xls]

## Sheet: Sheet1
Table S25. List of genes unique to two buried bivalves (C. sinensis and R. philippinarum) compared with three bivalves with other lifestyles (C. farreri, C. giga and B. platifrons). Related to Figure 2.
Gene ID	NR Annotation
evm.model.Hic_asm_5.1112	PREDICTED: uncharacterized protein LOC101862999 [Aplysia californica]
evm.model.Hic_asm_13.981	NA
evm.model.Hic_asm_10.2329	PREDICTED: neo-calmodulin-like isoform X4 [Harpegnathos saltator]
evm.model.Hic_asm_14.1485	C-type lectin [Ruditapes philippinarum]
evm.model.Hic_asm_3.185	hypothetical protein LOTGIDRAFT_237142 [Lottia gigantea]
evm.model.Hic_asm_3.186	hypothetical protein LOTGIDRAFT_237142 [Lottia gigantea]
evm.model.Hic_asm_13.994	NA
evm.model.Hic_asm_13.999	NA
evm.model.Hic_asm_6.702	hypothetical protein LOTGIDRAFT_116269 [Lottia gigantea]
evm.model.Hic_asm_18.1937	NA
evm.model.Hic_asm_3.175	putative C1q domain containing protein MgC1q12 [Mytilus galloprovincialis]
evm.model.Hic_asm_3.176	PREDICTED: complement C1q and tumor necrosis factor-related protein 9A-like [Crassostrea gigas]
evm.model.Hic_asm_3.177	putative C1q domain containing protein MgC1q12 [Mytilus galloprovincialis]
evm.model.Hic_asm_9.489	putative C1q domain containing protein MgC1q12 [Mytilus galloprovincialis]
evm.model.original_scaffold_107_pilon.15	putative C1q domain containing protein MgC1q12 [Mytilus galloprovincialis]
evm.model.original_scaffold_107_pilon.16	PREDICTED: complement C1q and tumor necrosis factor-related protein 9A-like [Crassostrea gigas]
evm.model.original_scaffold_107_pilon.17	putative C1q domain containing protein MgC1q12 [Mytilus galloprovincialis]
evm.model.Hic_asm_2.1428	hypothetical protein LOTGIDRAFT_237549 [Lottia gigantea]
evm.model.Hic_asm_2.1831	hypothetical protein LOTGIDRAFT_237549 [Lottia gigantea]
evm.model.Hic_asm_0.2754	PREDICTED: uncharacterized protein LOC105919401 [Fundulus heteroclitus]
evm.model.Hic_asm_0.187	D-beta-hydroxybutyrate dehydrogenase, mitochondrial [Crassostrea gigas]
evm.model.Hic_asm_9.277	NA
evm.model.Hic_asm_10.2183	PREDICTED: tripartite motif-containing protein 2-like isoform X1 [Crassostrea gigas]
evm.model.Hic_asm_12.1493	hypothetical protein [Ostreid herpesvirus 1]
evm.model.original_scaffold_211_pilon.11	ORF99 [Ostreid herpesvirus 1]
evm.model.Hic_asm_18.1009	NA
evm.model.Hic_asm_7.1348	PREDICTED: tetraspanin-18-like isoform X2 [Crassostrea gigas]
evm.model.Hic_asm_11.353	hypothetical protein LOTGIDRAFT_212502 [Lottia gigantea]
evm.model.Hic_asm_17.276	NA
evm.model.Hic_asm_6.32	hypothetical protein CGI_10012218 [Crassostrea gigas]
evm.model.Hic_asm_1.964	unnamed protein product [Tetraodon nigroviridis]
evm.model.Hic_asm_12.947	hypothetical protein CGI_10003689 [Crassostrea gigas]
evm.model.Hic_asm_2.331	NA
evm.model.Hic_asm_12.1613	NA
evm.model.Hic_asm_2.896	PREDICTED: uncharacterized protein LOC105338978 [Crassostrea gigas]
evm.model.Hic_asm_2.897	PREDICTED: uncharacterized protein LOC105338978 [Crassostrea gigas]
evm.model.Hic_asm_6.1595	NA
evm.model.Hic_asm_6.1596	NA
evm.model.Hic_asm_16.57	hypothetical protein LOTGIDRAFT_203658 [Lottia gigantea]
evm.model.Hic_asm_16.58	PREDICTED: uncharacterized protein C167.05-like [Crassostrea gigas]
evm.model.Hic_asm_6.1085	hypothetical protein BRAFLDRAFT_209765 [Branchiostoma floridae]
evm.model.Hic_asm_3.1670	NA
evm.model.Hic_asm_13.696	conserved hypothetical protein [Ixodes scapularis]
evm.model.Hic_asm_15.1394	hypothetical protein LOTGIDRAFT_171087 [Lottia gigantea]
evm.model.Hic_asm_4.1564	NA
evm.model.Hic_asm_4.1670	NA
evm.model.Hic_asm_12.1120.1	hypothetical protein LOTGIDRAFT_228707 [Lottia gigantea]
evm.model.Hic_asm_6.101	PREDICTED: uncharacterized protein LOC105319864 [Crassostrea gigas]
evm.model.Hic_asm_7.1351	Caspase-2 [Larimichthys crocea]
evm.model.Hic_asm_18.806	PREDICTED: uncharacterized protein LOC102803909 [Saccoglossus kowalevskii]
evm.model.Hic_asm_17.634	PREDICTED: coagulation factor XIII A chain-like [Crassostrea gigas]
evm.model.Hic_asm_8.334	PREDICTED: cytochrome P450 2D1-like [Aplysia californica]
evm.model.Hic_asm_9.833	PREDICTED: sushi, von Willebrand factor type A, EGF and pentraxin domain-containing protein 1-like [Saccoglossus kowalevskii]
evm.model.Hic_asm_9.834	PREDICTED: sushi, von Willebrand factor type A, EGF and pentraxin domain-containing protein 1-like [Saccoglossus kowalevskii]
evm.model.Hic_asm_9.835	PREDICTED: sushi, von Willebrand factor type A, EGF and pentraxin domain-containing protein 1-like [Saccoglossus kowalevskii]
evm.model.Hic_asm_13.2055	hypothetical protein Aasi_1435 [Candidatus Amoebophilus asiaticus 5a2]
evm.model.Hic_asm_12.191	hypothetical protein BRAFLDRAFT_87578 [Branchiostoma floridae]
evm.model.Hic_asm_18.439	PREDICTED: probable E3 ubiquitin-protein ligase MID2, partial [Crassostrea gigas]
evm.model.Hic_asm_18.478	Tripartite motif-containing protein 56 [Crassostrea gigas]
evm.model.Hic_asm_5.228	sulfotransferase-like protein, partial [Meretrix meretrix]
evm.model.Hic_asm_13.537	PREDICTED: mannosyl phosphorylinositol ceramide synthase SUR1-like [Crassostrea gigas]
evm.model.Hic_asm_11.2364	PREDICTED: solute carrier organic anion transporter family member 4C1-like isoform X3 [Crassostrea gigas]
evm.model.Hic_asm_6.1368	NA
evm.model.Hic_asm_14.1826	NA
evm.model.Hic_asm_13.1296	PREDICTED: protein PML-like [Crassostrea gigas]
evm.model.Hic_asm_13.1835	PREDICTED: tripartite motif-containing protein 2-like [Crassostrea gigas]
evm.model.Hic_asm_4.597	Macrophage mannose receptor 1 [Crassostrea gigas]
evm.model.Hic_asm_7.1353	PREDICTED: caspase-2 isoform X1 [Cynoglossus semilaevis]
evm.model.Hic_asm_14.770	NA
evm.model.Hic_asm_14.771	NA
evm.model.Hic_asm_15.1797	NA
evm.model.Hic_asm_6.726	deleted in autism protein 1 homolog precursor [Xenopus (Silurana) tropicalis]
evm.model.Hic_asm_13.102	stanniocalcin [Haliotis diversicolor supertexta]
evm.model.Hic_asm_14.1831	NA
evm.model.Hic_asm_17.241	Putative serine/threonine-protein kinase pats1 [Crassostrea gigas]
evm.model.Hic_asm_17.248	PREDICTED: uncharacterized protein LOC105341082 isoform X1 [Crassostrea gigas]
evm.model.Hic_asm_16.874	hypothetical protein LOTGIDRAFT_160120 [Lottia gigantea]
evm.model.Hic_asm_5.1076.2	Deleted in malignant brain tumors 1 protein [Crassostrea gigas]
evm.model.Hic_asm_5.1079	Deleted in malignant brain tumors 1 protein [Crassostrea gigas]
evm.model.Hic_asm_17.94	Toll-like receptor 6 [Crassostrea gigas]
evm.model.Hic_asm_12.1296	PREDICTED: uncharacterized protein LOC105343233 [Crassostrea gigas]
evm.model.Hic_asm_6.1219	NA
evm.model.Hic_asm_17.1045	hypothetical protein LOTGIDRAFT_234898 [Lottia gigantea]
evm.model.Hic_asm_8.327	PREDICTED: microtubule-associated protein futsch-like [Aplysia californica]
evm.model.Hic_asm_5.213	PREDICTED: organic cation transporter protein-like [Crassostrea gigas]
evm.model.Hic_asm_10.385_evm.model.Hic_asm_10.386	NA
evm.model.Hic_asm_0.1227	PREDICTED: uncharacterized protein LOC105843681 [Hydra vulgaris]
evm.model.Hic_asm_0.320	perlucin-like protein isoform A [Ruditapes philippinarum]
evm.model.Hic_asm_11.1789	unnamed protein product [Oncorhynchus mykiss]
evm.model.Hic_asm_11.1790	perlucin-like protein isoform A [Ruditapes philippinarum]
evm.model.Hic_asm_11.1798.1	PREDICTED: perlucin-like [Crassostrea gigas]
evm.model.Hic_asm_11.1799	perlucin-like protein isoform A [Ruditapes philippinarum]
evm.model.Hic_asm_12.1113	PREDICTED: perlucin-like protein [Crassostrea gigas]
evm.model.Hic_asm_15.650	hypothetical protein LOTGIDRAFT_122782 [Lottia gigantea]
evm.model.Hic_asm_15.651	CRE-BRE-3 protein [Haemonchus contortus]
evm.model.Hic_asm_4.1403	PREDICTED: beta-1,4-mannosyltransferase egh-like [Aplysia californica]
evm.model.Hic_asm_4.1479	hypothetical protein LOTGIDRAFT_122782 [Lottia gigantea]
evm.model.Hic_asm_4.1481	hypothetical protein LOTGIDRAFT_122782 [Lottia gigantea]
evm.model.Hic_asm_0.912	PREDICTED: multiple inositol polyphosphate phosphatase 1-like [Crassostrea gigas]
evm.model.Hic_asm_15.25	NA
evm.model.Hic_asm_4.514	NA
evm.model.Hic_asm_4.1394	AAEL007584-PA [Aedes aegypti]
evm.model.Hic_asm_4.202	NA
evm.model.Hic_asm_5.342	hypothetical protein TcasGA2_TC003650 [Tribolium castaneum]
evm.model.Hic_asm_1.1859	PREDICTED: tripartite motif-containing protein 45-like [Crassostrea gigas]
evm.model.Hic_asm_8.267	PREDICTED: collagen alpha-1(XII) chain-like [Aplysia californica]
evm.model.Hic_asm_8.270	PREDICTED: matrilin-2 isoform X1 [Meleagris gallopavo]
evm.model.Hic_asm_5.1391	hypothetical protein LOTGIDRAFT_228644 [Lottia gigantea]
evm.model.Hic_asm_5.1395	PREDICTED: beta-1,3-galactosyltransferase 5-like [Aplysia californica]
evm.model.Hic_asm_5.1397	hypothetical protein LOTGIDRAFT_228644 [Lottia gigantea]
evm.model.Hic_asm_5.1398	PREDICTED: beta-1,3-galactosyltransferase 5-like [Aplysia californica]
evm.model.Hic_asm_8.509	hypothetical protein BRAFLDRAFT_89700 [Branchiostoma floridae]
evm.model.Hic_asm_11.543	hypothetical protein CGI_10005970 [Crassostrea gigas]
evm.model.Hic_asm_7.451	NA
evm.model.Hic_asm_9.798	Receptor-type tyrosine-protein phosphatase T [Crassostrea gigas]
evm.model.Hic_asm_5.455	PREDICTED: centrosome-associated protein 350-like isoform X2 [Crassostrea gigas]
evm.model.Hic_asm_5.1059	PREDICTED: uncharacterized protein LOC105323679 isoform X2 [Crassostrea gigas]
evm.model.Hic_asm_11.1510	PREDICTED: lipid phosphate phosphohydrolase 3-like [Crassostrea gigas]
evm.model.Hic_asm_1.212	hypothetical protein BRAFLDRAFT_77850 [Branchiostoma floridae]
evm.model.Hic_asm_12.520	PREDICTED: uncharacterized protein LOC105317088 [Crassostrea gigas]
evm.model.Hic_asm_14.1219	NA
evm.model.Hic_asm_14.1617	PREDICTED: E3 ubiquitin-protein ligase RNF213-like isoform X1 [Crassostrea gigas]
evm.model.Hic_asm_14.1619_evm.model.Hic_asm_14.1618	PREDICTED: E3 ubiquitin-protein ligase RNF213-like isoform X4 [Crassostrea gigas]
evm.model.Hic_asm_8.970.1	PREDICTED: polyamine oxidase-like [Beta vulgaris subsp. vulgaris]
evm.model.Hic_asm_14.8	PREDICTED: tripartite motif-containing protein 2-like [Crassostrea gigas]
evm.model.original_scaffold_224_pilon.10	PREDICTED: monocarboxylate transporter 12-like [Crassostrea gigas]
evm.model.original_scaffold_224_pilon.11	PREDICTED: monocarboxylate transporter 12-like [Crassostrea gigas]
evm.model.Hic_asm_5.255	Hemicentin-1 [Crassostrea gigas]
evm.model.Hic_asm_10.481	Hemicentin-1 [Crassostrea gigas]
evm.model.Hic_asm_15.65	NA
evm.model.Hic_asm_14.472_evm.model.Hic_asm_14.473	F-box only protein 3, partial [Stegodyphus mimosarum]
evm.model.Hic_asm_14.679	F-box only protein 3, partial [Stegodyphus mimosarum]
evm.model.Hic_asm_11.1866	hypothetical protein CAPTEDRAFT_192565 [Capitella teleta]
evm.model.Hic_asm_11.1971	hypothetical protein CAPTEDRAFT_192565 [Capitella teleta]
evm.model.Hic_asm_10.2334	PREDICTED: troponin C, skeletal muscle [Callorhinchus milii]
evm.model.Hic_asm_18.1798	hypothetical protein CAPTEDRAFT_129886 [Capitella teleta]
evm.model.Hic_asm_18.1846	hypothetical protein CAPTEDRAFT_129886 [Capitella teleta]
evm.model.Hic_asm_3.1157	PREDICTED: cation-dependent mannose-6-phosphate receptor-like [Crassostrea gigas]
evm.model.Hic_asm_7.185	hypothetical protein HELRODRAFT_88911, partial [Helobdella robusta]
evm.model.Hic_asm_11.642	hypothetical protein BRAFLDRAFT_59863 [Branchiostoma floridae]
evm.model.Hic_asm_16.883	PREDICTED: uncharacterized protein LOC105349122 [Crassostrea gigas]
evm.model.Hic_asm_13.1386	PREDICTED: protocadherin beta-11-like isoform X3 [Crassostrea gigas]
evm.model.Hic_asm_17.121	NA
evm.model.Hic_asm_7.636	unnamed protein product [Oncorhynchus mykiss]
evm.model.Hic_asm_7.791	zf-H2C2_2 domain-containing protein, partial [Thalassocalyce inconstans]
evm.model.Hic_asm_7.510	PREDICTED: neuromedin-U receptor 2-like [Crassostrea gigas]
evm.model.Hic_asm_4.1488	hypothetical protein LOTGIDRAFT_89466, partial [Lottia gigantea]
evm.model.Hic_asm_18.917	PREDICTED: tomoregulin-2-like [Crassostrea gigas]
evm.model.Hic_asm_18.920.1	hypothetical protein LOTGIDRAFT_152677 [Lottia gigantea]
evm.model.Hic_asm_6.745	profilin [Apostichopus japonicus]
evm.model.Hic_asm_3.199	PREDICTED: von Willebrand factor C domain-containing protein 2-like isoform X2 [Jaculus jaculus]
evm.model.Hic_asm_2.1119	PREDICTED: FMRFamide receptor-like [Crassostrea gigas]
evm.model.Hic_asm_2.1194	PREDICTED: FMRFamide receptor-like [Crassostrea gigas]
evm.model.Hic_asm_8.615	NA
evm.model.Hic_asm_0.2469	hypothetical protein CGI_10024378 [Crassostrea gigas]
evm.model.Hic_asm_6.264	PREDICTED: zinc finger protein 311 [Oryctolagus cuniculus]
evm.model.Hic_asm_10.1671	PREDICTED: serine/arginine-rich splicing factor 4 isoform X4 [Chinchilla lanigera]
evm.model.Hic_asm_1.554	NA
evm.model.Hic_asm_7.120	PREDICTED: adapter molecule Crk-like [Aplysia californica]
evm.model.Hic_asm_6.543	NA
evm.model.Hic_asm_1.656	PREDICTED: protocadherin-like protein [Crassostrea gigas]
evm.model.Hic_asm_13.1023	NA
evm.model.Hic_asm_13.548	PREDICTED: uncharacterized protein LOC105339619 isoform X1 [Crassostrea gigas]
evm.model.Hic_asm_2.1773	NA
evm.model.Hic_asm_7.109	Cadherin EGF LAG seven-pass G-type receptor 2 [Crassostrea gigas]
evm.model.Hic_asm_7.1120	NA
evm.model.Hic_asm_14.1724	NA
evm.model.Hic_asm_5.58	PREDICTED: uncharacterized protein LOC101849867 isoform X1 [Aplysia californica]
evm.model.Hic_asm_0.980	PREDICTED: uncharacterized protein LOC105338802 [Crassostrea gigas]
evm.model.Hic_asm_13.375	NA
evm.model.Hic_asm_12.1871	NA
evm.model.Hic_asm_10.1672	PREDICTED: uncharacterized protein LOC101237262 [Hydra vulgaris]
evm.model.Hic_asm_12.1428	hypothetical protein LOTGIDRAFT_174659 [Lottia gigantea]
evm.model.Hic_asm_13.1422	PREDICTED: uncharacterized protein LOC105329230 isoform X2 [Crassostrea gigas]
evm.model.Hic_asm_18.513	PREDICTED: uncharacterized protein LOC105329230 isoform X2 [Crassostrea gigas]
evm.model.Hic_asm_2.1721	hypothetical protein LOTGIDRAFT_157079 [Lottia gigantea]
evm.model.Hic_asm_2.1723	hypothetical protein LOTGIDRAFT_174659 [Lottia gigantea]
evm.model.Hic_asm_1.1749	hypothetical protein [Aquimarina macrocephali]
evm.model.Hic_asm_17.1494	NA
evm.model.Hic_asm_2.1392	NA
evm.model.Hic_asm_15.668	PREDICTED: uncharacterized protein LOC105346122 [Crassostrea gigas]
evm.model.Hic_asm_12.396	hypothetical protein CGI_10015988 [Crassostrea gigas]
evm.model.original_scaffold_440_pilon.113	hypothetical protein CGI_10015988 [Crassostrea gigas]
evm.model.Hic_asm_6.1698	PREDICTED: uncharacterized protein LOC105344583 isoform X3 [Crassostrea gigas]
evm.model.Hic_asm_1.447	Protein G7c [Crassostrea gigas]
evm.model.Hic_asm_17.378	PREDICTED: uncharacterized protein LOC105328041 [Crassostrea gigas]
evm.model.Hic_asm_17.420	PREDICTED: uncharacterized protein LOC105328041 [Crassostrea gigas]
evm.model.Hic_asm_8.494	NA
evm.model.Hic_asm_10.1459	PREDICTED: uncharacterized protein LOC105337707 [Crassostrea gigas]
evm.model.Hic_asm_7.1299_evm.model.Hic_asm_7.1298	PREDICTED: uncharacterized protein LOC105229228 [Bactrocera dorsalis]
evm.model.Hic_asm_0.1939	PREDICTED: cadherin-23-like [Crassostrea gigas]
evm.model.Hic_asm_0.2545	PREDICTED: cadherin-23-like [Crassostrea gigas]
evm.model.Hic_asm_10.1494	NA
evm.model.Hic_asm_2.1431	beta-N-acetylhexosaminidase [Rheinheimera sp. IITR-13]
evm.model.Hic_asm_2.1828.2	hypothetical protein LOTGIDRAFT_168843 [Lottia gigantea]
evm.model.Hic_asm_13.1958	Bcl-2 like 1 protein [Ruditapes philippinarum]
evm.model.Hic_asm_3.662	Bcl-2 like 1 protein [Ruditapes philippinarum]
evm.model.Hic_asm_6.394	NA
evm.model.Hic_asm_6.395	NA
evm.model.Hic_asm_6.397	NA
evm.model.Hic_asm_0.1920	PREDICTED: neuropeptide Y receptor-like [Crassostrea gigas]
evm.model.Hic_asm_0.2032	PREDICTED: neuropeptide Y receptor-like [Crassostrea gigas]
evm.model.Hic_asm_15.1204	PREDICTED: neurotactin-like [Saccoglossus kowalevskii]
evm.model.Hic_asm_14.1834.2	NA
evm.model.Hic_asm_2.1262	NA
evm.model.Hic_asm_2.121	NA
evm.model.Hic_asm_12.978.1	NA
evm.model.Hic_asm_2.669	PREDICTED: uncharacterized protein LOC105317758 isoform X1 [Crassostrea gigas]
evm.model.Hic_asm_2.671	PREDICTED: uncharacterized protein LOC105338978 [Crassostrea gigas]
evm.model.Hic_asm_2.672	PREDICTED: uncharacterized protein LOC105338978 [Crassostrea gigas]
evm.model.Hic_asm_10.2299.5	NA
evm.model.Hic_asm_9.711	NA
evm.model.Hic_asm_15.1799	macrophage migration inhibitory factor 2 [Biomphalaria glabrata]
evm.model.Hic_asm_18.921	macrophage migration inhibitory factor 2 [Biomphalaria glabrata]
evm.model.Hic_asm_2.341	PREDICTED: prion-like-(Q/N-rich) domain-bearing protein 25 isoform X6 [Microplitis demolitor]
evm.model.Hic_asm_0.957	Neuronal acetylcholine receptor subunit alpha-6 [Crassostrea gigas]
evm.model.Hic_asm_1.1046	PREDICTED: uncharacterized protein LOC105333893 [Crassostrea gigas]
evm.model.Hic_asm_1.1148	Metabotropic glutamate receptor 7 [Crassostrea gigas]
evm.model.Hic_asm_11.2274	orphan G-protein coupled receptor 23 [Platynereis dumerilii]
evm.model.Hic_asm_14.1473	NA
evm.model.Hic_asm_14.575	hypothetical protein [Brevibacillus laterosporus]
evm.model.Hic_asm_14.576	NA
evm.model.Hic_asm_10.1203	PREDICTED: aldose 1-epimerase-like [Aplysia californica]
evm.model.Hic_asm_16.1572	PREDICTED: probable G-protein coupled receptor 139 isoform X3 [Crassostrea gigas]
evm.model.Hic_asm_16.56	hypothetical protein LOTGIDRAFT_203658 [Lottia gigantea]
evm.model.Hic_asm_15.49	NA
evm.model.Hic_asm_14.1827	NA
evm.model.Hic_asm_10.2398	PREDICTED: perlucin-like protein [Crassostrea gigas]
evm.model.Hic_asm_12.1302	NA
evm.model.Hic_asm_10.466	hypothetical protein LOTGIDRAFT_108735, partial [Lottia gigantea]
evm.model.Hic_asm_12.589	PREDICTED: acetylcholinesterase-like [Crassostrea gigas]
evm.model.Hic_asm_12.590	PREDICTED: acetylcholinesterase-like [Crassostrea gigas]
evm.model.Hic_asm_12.593	PREDICTED: acetylcholinesterase-like [Crassostrea gigas]
evm.model.Hic_asm_12.594	PREDICTED: acetylcholinesterase-like [Crassostrea gigas]
evm.model.Hic_asm_3.1381	PREDICTED: acetylcholinesterase-like [Crassostrea gigas]
evm.model.Hic_asm_5.416	hypothetical protein LOTGIDRAFT_154015 [Lottia gigantea]
evm.model.Hic_asm_18.1697	PREDICTED: uncharacterized protein LOC105324794 [Crassostrea gigas]
evm.model.Hic_asm_0.1588	NA
evm.model.Hic_asm_15.138	hypothetical protein EMCG_06145 [Emmonsia crescens UAMH 3008]
evm.model.Hic_asm_7.504	PREDICTED: UDP-D-xylose:L-fucose alpha-1,3-D-xylosyltransferase 2 isoform X2 [Strongylocentrotus purpuratus]
evm.model.Hic_asm_1.772	NA
evm.model.Hic_asm_1.779	NA
evm.model.Hic_asm_13.39	Caprin-2 [Crassostrea gigas]
evm.model.Hic_asm_18.982	hypothetical protein LOTGIDRAFT_197032 [Lottia gigantea]
evm.model.Hic_asm_18.986	hypothetical protein LOTGIDRAFT_197032 [Lottia gigantea]
evm.model.original_scaffold_414_pilon.1	hypothetical protein CAPTEDRAFT_177636 [Capitella teleta]
evm.model.Hic_asm_8.49	CD209 antigen-like protein A [Oncorhynchus mykiss]
evm.model.Hic_asm_10.1779	hypothetical protein CGI_10025765 [Crassostrea gigas]
evm.model.Hic_asm_10.2049	PREDICTED: uncharacterized protein LOC105322556 [Crassostrea gigas]
evm.model.Hic_asm_2.912	NA
evm.model.Hic_asm_5.1321	NA
evm.model.Hic_asm_5.910	C1q [Mytilus coruscus]
evm.model.Hic_asm_17.607	PREDICTED: nose resistant to fluoxetine protein 6-like [Crassostrea gigas]
evm.model.Hic_asm_17.608	PREDICTED: nose resistant to fluoxetine protein 6-like [Crassostrea gigas]
evm.model.Hic_asm_17.630	PREDICTED: nose resistant to fluoxetine protein 6-like [Crassostrea gigas]
evm.model.Hic_asm_0.86	PREDICTED: fatty acid-binding protein homolog 6-like [Crassostrea gigas]
evm.model.Hic_asm_1.152	PREDICTED: B-cell receptor CD22-like [Danio rerio]
evm.model.Hic_asm_1.229	NA
evm.model.Hic_asm_1.230	NA
evm.model.Hic_asm_1.236	NA
evm.model.Hic_asm_1.239	NA
evm.model.Hic_asm_1.260	hypothetical protein Smp_019350 [Schistosoma mansoni]
evm.model.Hic_asm_1.265	PREDICTED: bucandin-like [Strongylocentrotus purpuratus]
evm.model.Hic_asm_14.107	PREDICTED: uncharacterized protein LOC103578685 [Microplitis demolitor]
evm.model.Hic_asm_1.1527	PREDICTED: C1q-related factor-like [Crassostrea gigas]
evm.model.Hic_asm_18.1077	PREDICTED: solute carrier family 28 member 3-like [Aplysia californica]
evm.model.Hic_asm_18.1088	PREDICTED: solute carrier family 28 member 3-like [Aplysia californica]
evm.model.Hic_asm_14.1309_evm.model.Hic_asm_14.1310	PREDICTED: uncharacterized protein LOC105336868 [Crassostrea gigas]
evm.model.Hic_asm_14.1311	NA
evm.model.Hic_asm_14.1312	hypothetical protein AURANDRAFT_62958 [Aureococcus anophagefferens]
evm.model.Hic_asm_10.761	Solute carrier family 46 member 3 [Crassostrea gigas]
evm.model.Hic_asm_10.762	PREDICTED: solute carrier family 46 member 3-like [Crassostrea gigas]
evm.model.Hic_asm_3.972	LAG1 longevity assurance-like protein 4, partial [Anas platyrhynchos]
evm.model.Hic_asm_6.1621	PREDICTED: sushi, von Willebrand factor type A, EGF and pentraxin domain-containing protein 1-like [Saccoglossus kowalevskii]
evm.model.Hic_asm_6.1623	PREDICTED: uncharacterized protein LOC105324796 [Crassostrea gigas]
evm.model.Hic_asm_6.1624	NA
evm.model.Hic_asm_6.1625	hypothetical protein LOTGIDRAFT_235458 [Lottia gigantea]
evm.model.Hic_asm_5.1424	PREDICTED: uncharacterized protein LOC105324140 isoform X1 [Crassostrea gigas]
evm.model.Hic_asm_8.28	NA
evm.model.Hic_asm_17.35	RecName: Full=Turripeptide OL11-like, partial [Xenuroturris albina]
evm.model.Hic_asm_0.1201	PREDICTED: temptin-like [Crassostrea gigas]
evm.model.Hic_asm_0.1369	PREDICTED: temptin-like [Crassostrea gigas]
evm.model.Hic_asm_17.1493	NA
evm.model.Hic_asm_10.56	putative calmodulin variant 1 [Taeniopygia guttata]
evm.model.Hic_asm_18.1131	PREDICTED: aquaporin-10-like [Aplysia californica]
evm.model.Hic_asm_13.839	uncharacterized protein [Blastocystis hominis]
evm.model.Hic_asm_17.393	orphan G-protein coupled receptor 63 [Platynereis dumerilii]
evm.model.Hic_asm_4.1253	hypothetical protein LOTGIDRAFT_163057 [Lottia gigantea]
evm.model.Hic_asm_7.1053	NA
evm.model.Hic_asm_15.767	Tripartite motif-containing protein 45 [Crassostrea gigas]
evm.model.Hic_asm_15.769	PREDICTED: tripartite motif-containing protein 2-like [Crassostrea gigas]
evm.model.Hic_asm_15.771	PREDICTED: uncharacterized protein LOC105319377 isoform X1 [Crassostrea gigas]
evm.model.Hic_asm_15.772	NA
evm.model.Hic_asm_15.773	PREDICTED: uncharacterized protein LOC105325192 isoform X1 [Crassostrea gigas]
evm.model.Hic_asm_18.1586	PREDICTED: uncharacterized protein LOC105338028 [Crassostrea gigas]
evm.model.fragScaff_scaffold_24_pilon.80	PREDICTED: uncharacterized protein LOC105338028 [Crassostrea gigas]
evm.model.Hic_asm_1.671	hypothetical protein CAPTEDRAFT_229391 [Capitella teleta]
evm.model.Hic_asm_10.471.1	calmodulin [Hyriopsis cumingii]
evm.model.original_scaffold_415_pilon.5	PREDICTED: uncharacterized protein LOC105330858 isoform X1 [Crassostrea gigas]
evm.model.Hic_asm_16.1057	PREDICTED: kin of IRRE-like protein 2 isoform X2 [Crassostrea gigas]
evm.model.Hic_asm_12.50	NA
evm.model.Hic_asm_13.2026	IkappaB [Ruditapes philippinarum]
evm.model.Hic_asm_7.499	IkappaB [Ruditapes philippinarum]
evm.model.Hic_asm_11.826	PREDICTED: uncharacterized protein LOC101846132 isoform X2 [Aplysia californica]
evm.model.Hic_asm_18.2055	hypothetical protein LOTGIDRAFT_104299 [Lottia gigantea]
evm.model.Hic_asm_3.589	PREDICTED: E3 ubiquitin-protein ligase TRIM33-like [Crassostrea gigas]
evm.model.Hic_asm_8.550	NA
evm.model.Hic_asm_8.628	NA
evm.model.Hic_asm_8.672	NA
evm.model.Hic_asm_15.980	PREDICTED: alpha-(1,3)-fucosyltransferase C-like [Orussus abietinus]
evm.model.Hic_asm_14.816	PREDICTED: nuclear receptor ROR-beta-like [Crassostrea gigas]
evm.model.Hic_asm_13.329	PREDICTED: zinc finger protein 33B-like [Crassostrea gigas]
evm.model.Hic_asm_13.490	PREDICTED: zinc finger protein 33B-like [Crassostrea gigas]
evm.model.Hic_asm_17.376	Homeobox protein araucan [Crassostrea gigas]
evm.model.Hic_asm_17.417	PREDICTED: iroquois-class homeodomain protein IRX-6-like [Crassostrea gigas]
evm.model.Hic_asm_4.570	NA
evm.model.Hic_asm_2.305.2	Cytochrome P450 2D14 [Crassostrea gigas]
evm.model.Hic_asm_2.436.2	Cytochrome P450 2D14 [Crassostrea gigas]
evm.model.Hic_asm_7.1352	PREDICTED: uncharacterized protein LOC105325343 isoform X2 [Crassostrea gigas]
evm.model.Hic_asm_9.323	hypothetical protein LOTGIDRAFT_155701 [Lottia gigantea]
evm.model.Hic_asm_15.1655.2	PREDICTED: uncharacterized protein LOC105336326 [Crassostrea gigas]
evm.model.Hic_asm_0.2141	hypothetical protein BRAFLDRAFT_120908 [Branchiostoma floridae]
evm.model.Hic_asm_17.1611	cellular retinoic acid-binding protein 2 [Mus musculus]
evm.model.Hic_asm_2.213	PREDICTED: fatty acid-binding protein 9 [Mustela putorius furo]
evm.model.Hic_asm_7.916	hypothetical protein DOTSEDRAFT_75810 [Dothistroma septosporum NZE10]
evm.model.Hic_asm_8.235	PREDICTED: uncharacterized protein LOC100493102 [Xenopus (Silurana) tropicalis]
evm.model.Hic_asm_18.1630	PREDICTED: tripartite motif-containing protein 2-like [Crassostrea gigas]
evm.model.Hic_asm_18.1653	PREDICTED: protein PML-like [Crassostrea gigas]
evm.model.Hic_asm_18.1659	PREDICTED: E3 ubiquitin-protein ligase Midline-1-like [Crassostrea gigas]
evm.model.Hic_asm_0.230	NA
evm.model.Hic_asm_17.1251	PREDICTED: complement C1q-like protein 4 isoform X2 [Crassostrea gigas]
evm.model.Hic_asm_11.1442	NA
evm.model.Hic_asm_11.1468	NA
evm.model.Hic_asm_8.621	Lipase domain containing protein [Haemonchus contortus]
evm.model.Hic_asm_8.806	Lipase domain containing protein [Haemonchus contortus]
evm.model.Hic_asm_8.811	Lipase domain containing protein [Haemonchus contortus]
evm.model.Hic_asm_7.1408	Muscarinic acetylcholine receptor M3 [Crassostrea gigas]
evm.model.Hic_asm_18.242	cytoplasmic intermediate filament protein [Urechis caupo]
evm.model.Hic_asm_14.1204	PREDICTED: BTB/POZ domain-containing protein 6-like [Crassostrea gigas]
evm.model.Hic_asm_14.838	PREDICTED: BTB/POZ domain-containing protein 6-like [Crassostrea gigas]
evm.model.Hic_asm_18.649	PREDICTED: proline-serine-threonine phosphatase-interacting protein 2-like isoform X3 [Crassostrea gigas]
evm.model.Hic_asm_18.764	PREDICTED: proline-serine-threonine phosphatase-interacting protein 2-like isoform X3 [Crassostrea gigas]
evm.model.Hic_asm_0.2195	PREDICTED: caspase-3-like [Aplysia californica]
evm.model.Hic_asm_5.2	NA
evm.model.Hic_asm_2.50	c-Jun N-terminal kinase JNK [Aplysia californica]
evm.model.Hic_asm_17.186	PREDICTED: uncharacterized protein LOC105317639 [Crassostrea gigas]
evm.model.Hic_asm_3.817	sialic acid binding lectin [Solen grandis]
evm.model.Hic_asm_16.26	PREDICTED: methyltransferase-like protein 24 isoform X2 [Crassostrea gigas]
evm.model.Hic_asm_11.575	PREDICTED: acetylcholine receptor subunit alpha-like [Crassostrea gigas]
evm.model.Hic_asm_11.331	PREDICTED: uncharacterized protein LOC105340088 [Crassostrea gigas]
evm.model.Hic_asm_11.408	PREDICTED: uncharacterized protein LOC105340088 [Crassostrea gigas]
evm.model.Hic_asm_12.1199	NA
evm.model.Hic_asm_0.1450	PREDICTED: serine protease hepsin-like [Aplysia californica]
evm.model.Hic_asm_3.1051	hypothetical protein GUITHDRAFT_116191 [Guillardia theta CCMP2712]
evm.model.Hic_asm_3.1104	hypothetical protein GUITHDRAFT_116191 [Guillardia theta CCMP2712]
evm.model.Hic_asm_3.691	PREDICTED: parathyroid hormone 2 receptor-like isoform X2 [Crassostrea gigas]
evm.model.Hic_asm_5.1291	PREDICTED: hemicentin-2 [Strongylocentrotus purpuratus]
evm.model.Hic_asm_3.226	hypothetical protein CAOG_009659 [Capsaspora owczarzaki ATCC 30864]
evm.model.Hic_asm_4.589	PREDICTED: neurocan core protein [Jaculus jaculus]
evm.model.Hic_asm_10.2213	PREDICTED: uncharacterized protein LOC105341393 isoform X1 [Crassostrea gigas]
evm.model.Hic_asm_0.89	PREDICTED: neuronal acetylcholine receptor subunit alpha-6-like [Crassostrea gigas]
evm.model.Hic_asm_11.2294	hypothetical protein LOTGIDRAFT_216891 [Lottia gigantea]
evm.model.Hic_asm_11.2391	hypothetical protein FF38_02599 [Lucilia cuprina]
evm.model.Hic_asm_17.1728	NA
evm.model.Hic_asm_15.1412	PREDICTED: neuronal acetylcholine receptor subunit alpha-3-like isoform X1 [Crassostrea gigas]
evm.model.Hic_asm_15.1413	PREDICTED: neuronal acetylcholine receptor subunit alpha-3-like isoform X1 [Crassostrea gigas]
evm.model.Hic_asm_15.1737	PREDICTED: neuronal acetylcholine receptor subunit alpha-3-like isoform X1 [Crassostrea gigas]
evm.model.Hic_asm_15.1738	PREDICTED: neuronal acetylcholine receptor subunit alpha-3-like isoform X1 [Crassostrea gigas]
evm.model.Hic_asm_0.793	NA
evm.model.Hic_asm_0.942	NA
evm.model.Hic_asm_8.912	NA
evm.model.Hic_asm_9.334.2	Kremen protein 1 [Crassostrea gigas]
evm.model.original_scaffold_440_pilon.52	NA
evm.model.Hic_asm_10.1651	PREDICTED: complement C1q-like protein 2 [Crassostrea gigas]
evm.model.Hic_asm_7.691	hypothetical protein LOTGIDRAFT_239413 [Lottia gigantea]
evm.model.Hic_asm_7.746	hypothetical protein LOTGIDRAFT_239413 [Lottia gigantea]
evm.model.Hic_asm_11.157	PREDICTED: heat shock 70 kDa protein 12B-like [Crassostrea gigas]
evm.model.Hic_asm_13.755	PREDICTED: heat shock 70 kDa protein 12A-like [Crassostrea gigas]
evm.model.Hic_asm_13.756	Heat shock 70 kDa protein 12A [Crassostrea gigas]
evm.model.Hic_asm_15.1496.1	PREDICTED: heat shock 70 kDa protein 12B-like [Crassostrea gigas]
evm.model.Hic_asm_15.1497	PREDICTED: heat shock 70 kDa protein 12B-like [Crassostrea gigas]
evm.model.Hic_asm_10.838	predicted protein [Nematostella vectensis]
evm.model.Hic_asm_7.1431	cytochrome P450 family 1-like 1 protein [Mytilus edulis]
evm.model.Hic_asm_7.1465	cytochrome P450 family 1-like 1 protein [Mytilus edulis]
evm.model.Hic_asm_14.907	NA
evm.model.Hic_asm_10.1482	hypothetical protein CGI_10002429 [Crassostrea gigas]
evm.model.Hic_asm_7.214	hypothetical protein CAPTEDRAFT_201133 [Capitella teleta]
evm.model.Hic_asm_11.2276	hypothetical protein LOTGIDRAFT_228109 [Lottia gigantea]
evm.model.Hic_asm_11.2407	hypothetical protein LOTGIDRAFT_228109 [Lottia gigantea]
evm.model.Hic_asm_5.703	NA
evm.model.Hic_asm_4.694	PREDICTED: uncharacterized protein LOC105322331 isoform X2 [Crassostrea gigas]
evm.model.Hic_asm_14.765	PREDICTED: uncharacterized protein LOC105336647 [Crassostrea gigas]
evm.model.Hic_asm_14.766	PREDICTED: uncharacterized protein LOC105336647 [Crassostrea gigas]
evm.model.Hic_asm_15.43	NA
evm.model.Hic_asm_10.2385	hypothetical protein BRAFLDRAFT_92596 [Branchiostoma floridae]
evm.model.Hic_asm_1.140	hypothetical protein CAPTEDRAFT_173573 [Capitella teleta]
evm.model.Hic_asm_1.141	Receptor-type tyrosine-protein phosphatase T [Crassostrea gigas]
evm.model.Hic_asm_1.142	hypothetical protein CAPTEDRAFT_173573 [Capitella teleta]
evm.model.Hic_asm_1.1844	NA
evm.model.Hic_asm_14.945	PREDICTED: uncharacterized protein LOC105326316 [Crassostrea gigas]
evm.model.Hic_asm_6.1517	PREDICTED: B-cell receptor CD22-like [Oreochromis niloticus]
evm.model.Hic_asm_15.1141	PREDICTED: uncharacterized protein LOC100180169 [Ciona intestinalis]
evm.model.Hic_asm_12.295	PREDICTED: BTB/POZ domain-containing protein 2 [Strongylocentrotus purpuratus]
evm.model.original_scaffold_440_pilon.6	PREDICTED: BTB/POZ domain-containing protein 2 [Strongylocentrotus purpuratus]
evm.model.Hic_asm_3.1044	hypothetical protein CGI_10008774 [Crassostrea gigas]
evm.model.Hic_asm_3.1090	PREDICTED: uncharacterized protein LOC105326941 isoform X13 [Crassostrea gigas]
evm.model.Hic_asm_0.2768	PREDICTED: zinc finger protein 91-like [Bos taurus]
evm.model.Hic_asm_9.761	Neuronal acetylcholine receptor subunit alpha-3 [Crassostrea gigas]
evm.model.Hic_asm_6.490	PREDICTED: tripartite motif-containing protein 2-like [Crassostrea gigas]
evm.model.Hic_asm_13.1748	PREDICTED: uncharacterized protein LOC105321886 [Crassostrea gigas]
evm.model.Hic_asm_0.2367	hypothetical protein LOTGIDRAFT_154709 [Lottia gigantea]
evm.model.Hic_asm_7.189	PREDICTED: tripartite motif-containing protein 2-like [Crassostrea gigas]
evm.model.Hic_asm_5.1577	PREDICTED: LIM/homeobox protein Lhx9-like [Crassostrea gigas]
evm.model.Hic_asm_13.115	NA
evm.model.Hic_asm_11.1086	NA
evm.model.Hic_asm_7.670	NA
evm.model.Hic_asm_7.761	NA
evm.model.Hic_asm_18.1969	hypothetical protein CAPTEDRAFT_110767 [Capitella teleta]
evm.model.Hic_asm_18.1970	hypothetical protein CAPTEDRAFT_110767 [Capitella teleta]
evm.model.Hic_asm_18.892	hypothetical protein CAPTEDRAFT_110767 [Capitella teleta]
evm.model.Hic_asm_7.1019	hypothetical protein CAPTEDRAFT_110767 [Capitella teleta]
evm.model.Hic_asm_7.1020	PREDICTED: glycoprotein 3-alpha-L-fucosyltransferase A-like [Aplysia californica]
evm.model.Hic_asm_7.1021	PREDICTED: alpha-(1,3)-fucosyltransferase 9-like [Crassostrea gigas]
evm.model.Hic_asm_7.1033	PREDICTED: alpha-(1,3)-fucosyltransferase 9-like [Crassostrea gigas]
evm.model.Hic_asm_0.2370	NA
evm.model.Hic_asm_7.861	PREDICTED: uncharacterized protein LOC105322068 [Crassostrea gigas]
evm.model.Hic_asm_7.862	PREDICTED: CD209 antigen-like protein E [Sorex araneus]
evm.model.Hic_asm_7.867	PREDICTED: uncharacterized protein LOC105325662, partial [Crassostrea gigas]
evm.model.Hic_asm_5.1387	NA
evm.model.Hic_asm_2.687	PREDICTED: transcription intermediary factor 1-alpha-like [Crassostrea gigas]
evm.model.Hic_asm_6.869	hypothetical protein LOTGIDRAFT_213657 [Lottia gigantea]
evm.model.Hic_asm_11.1250	PREDICTED: neurocalcin-delta-like [Crassostrea gigas]
evm.model.Hic_asm_10.1158	PREDICTED: uncharacterized protein LOC102808857 [Saccoglossus kowalevskii]
evm.model.Hic_asm_13.802	PREDICTED: torsin-1A-like [Crassostrea gigas]
evm.model.Hic_asm_7.1377	NA
evm.model.Hic_asm_4.393	NA
evm.model.Hic_asm_0.2175	PREDICTED: uncharacterized protein LOC101852677 [Aplysia californica]
evm.model.Hic_asm_0.2176	PREDICTED: uncharacterized protein LOC101852677 [Aplysia californica]
evm.model.Hic_asm_0.2426	PREDICTED: uncharacterized protein LOC101852677 [Aplysia californica]
evm.model.Hic_asm_0.2427	PREDICTED: uncharacterized protein LOC101852677 [Aplysia californica]
evm.model.Hic_asm_1.1765	hypothetical protein BRAFLDRAFT_85431 [Branchiostoma floridae]
evm.model.Hic_asm_0.1089	RecName: Full=Beta-microseminoprotein; Short=Beta-MSP [Doryteuthis pealeii]
evm.model.Hic_asm_11.721	hypothetical protein BRAFLDRAFT_77672 [Branchiostoma floridae]
evm.model.Hic_asm_5.1360	PREDICTED: uncharacterized protein LOC105346685 [Crassostrea gigas]
evm.model.Hic_asm_5.1361	hypothetical protein BRAFLDRAFT_77672 [Branchiostoma floridae]
evm.model.Hic_asm_10.1845	NA
evm.model.Hic_asm_14.219	PREDICTED: symplekin [Callorhinchus milii]
evm.model.Hic_asm_13.453	hypothetical protein BRAFLDRAFT_224211 [Branchiostoma floridae]
evm.model.Hic_asm_13.454	hypothetical protein CGI_10028836 [Crassostrea gigas]
evm.model.Hic_asm_5.114	hypothetical protein CGI_10025765 [Crassostrea gigas]
evm.model.Hic_asm_8.940	hypothetical protein CGI_10025765 [Crassostrea gigas]
evm.model.Hic_asm_14.529	hypothetical protein CAPTEDRAFT_226486 [Capitella teleta]
evm.model.Hic_asm_14.737	PREDICTED: inner centromere protein-like [Crassostrea gigas]
evm.model.Hic_asm_3.1156	hypothetical protein LOTGIDRAFT_174858 [Lottia gigantea]
evm.model.Hic_asm_7.1324	perlucin-like protein isoform C [Ruditapes philippinarum]
evm.model.Hic_asm_7.1327	PREDICTED: low affinity immunoglobulin epsilon Fc receptor-like [Crassostrea gigas]
evm.model.Hic_asm_13.139	NA
evm.model.Hic_asm_3.1286	hypothetical protein LOTGIDRAFT_236217 [Lottia gigantea]
evm.model.Hic_asm_0.624	NA
evm.model.Hic_asm_14.1187	sialic acid binding lectin [Solen grandis]
evm.model.Hic_asm_7.1376	NA
evm.model.Hic_asm_0.376.2	PREDICTED: perlucin-like protein isoform X2 [Crassostrea gigas]
evm.model.Hic_asm_0.377	protein containing C-type lectin domain protein [uncultured organism]
evm.model.Hic_asm_17.1690	NA
evm.model.Hic_asm_15.808	PREDICTED: transcription factor LBX1-like [Crassostrea gigas]
evm.model.Hic_asm_11.2158	PREDICTED: tripartite motif-containing protein 2-like [Crassostrea gigas]
evm.model.Hic_asm_11.2159	PREDICTED: tripartite motif-containing protein 2-like [Crassostrea gigas]
evm.model.Hic_asm_1.216	hypothetical protein LOTGIDRAFT_105150, partial [Lottia gigantea]
evm.model.Hic_asm_4.1627	hypothetical protein LOTGIDRAFT_139618, partial [Lottia gigantea]
evm.model.Hic_asm_13.1930	PREDICTED: uncharacterized protein LOC101848843 [Aplysia californica]
evm.model.Hic_asm_13.2143	PREDICTED: uncharacterized protein LOC101848843 [Aplysia californica]
evm.model.Hic_asm_14.1451	PREDICTED: heparan sulfate glucosamine 3-O-sulfotransferase 5-like [Saccoglossus kowalevskii]
evm.model.Hic_asm_14.1500	hypothetical protein LOTGIDRAFT_154015 [Lottia gigantea]
evm.model.Hic_asm_13.1681	hypothetical protein LOTGIDRAFT_158307 [Lottia gigantea]
evm.model.Hic_asm_18.466	Tfp pilus assembly protein, tip-associated adhesin PilY1 [Candidatus Accumulibacter sp. SK-02]
evm.model.Hic_asm_13.1109	PREDICTED: carbohydrate sulfotransferase 15-like [Crassostrea gigas]
evm.model.Hic_asm_0.406	hypothetical protein LOTGIDRAFT_144441 [Lottia gigantea]
evm.model.Hic_asm_11.513	PREDICTED: toll-like receptor 4 [Crassostrea gigas]
evm.model.Hic_asm_2.28	hypothetical protein LOTGIDRAFT_151934 [Lottia gigantea]
evm.model.Hic_asm_18.2072	Carbohydrate sulfotransferase 11 [Crassostrea gigas]
evm.model.Hic_asm_17.890	PREDICTED: kelch-like protein 9 isoform X2 [Camelus dromedarius]
evm.model.Hic_asm_13.1368	Glycine receptor subunit alpha-2 [Crassostrea gigas]
evm.model.Hic_asm_13.1371	Glycine receptor subunit alpha-2 [Crassostrea gigas]
evm.model.Hic_asm_13.1373	PREDICTED: glycine receptor subunit alpha-2-like isoform X1 [Crassostrea gigas]
evm.model.Hic_asm_3.1354	sialic acid binding lectin [Solen grandis]
evm.model.Hic_asm_1.1606	NA
evm.model.Hic_asm_13.212	hypothetical protein LOTGIDRAFT_164994 [Lottia gigantea]
evm.model.Hic_asm_9.708_evm.model.Hic_asm_9.709	NA
evm.model.Hic_asm_12.1695	NA
evm.model.Hic_asm_2.183	PREDICTED: atrial natriuretic peptide receptor 2-like [Aplysia californica]
evm.model.Hic_asm_1.1851	Lipoxygenase, LH2 domain-containing protein [Rozella allomycis CSF55]
evm.model.Hic_asm_1.1852	NA
evm.model.Hic_asm_10.2265	PREDICTED: sushi, von Willebrand factor type A, EGF and pentraxin domain-containing protein 1 isoform X2 [Xenopus (Silurana) tropicalis]
evm.model.Hic_asm_5.476.1	complement component 2/factor B variant 2 [Tachypleus tridentatus]
evm.model.Hic_asm_5.962	complement component 2/factor B variant 2 [Tachypleus tridentatus]
evm.model.Hic_asm_18.1066	hypothetical protein LOTGIDRAFT_191857, partial [Lottia gigantea]
evm.model.Hic_asm_18.1069	hypothetical protein LOTGIDRAFT_191857, partial [Lottia gigantea]
evm.model.Hic_asm_5.758	PREDICTED: signal transducer and transcription activator-like, partial [Crassostrea gigas]
evm.model.Hic_asm_0.1141	PREDICTED: uncharacterized protein LOC101845821 [Aplysia californica]
evm.model.Hic_asm_0.1312	PREDICTED: uncharacterized protein LOC101845821 [Aplysia californica]
evm.model.Hic_asm_13.1916	PREDICTED: probable phytanoyl-CoA dioxygenase [Crassostrea gigas]
evm.model.Hic_asm_1.1207	PREDICTED: zinc finger protein 16-like, partial [Oryzias latipes]
evm.model.Hic_asm_1.1208	Zinc finger protein 583, partial [Stegodyphus mimosarum]
evm.model.Hic_asm_0.1872	PREDICTED: tripartite motif-containing protein 2-like [Crassostrea gigas]
evm.model.Hic_asm_11.1580.1	NA
evm.model.Hic_asm_18.1364	fucosyltransferase, putative [Ixodes scapularis]
evm.model.Hic_asm_2.57	NA
evm.model.Hic_asm_12.1861	hypothetical protein LOTGIDRAFT_157674 [Lottia gigantea]
evm.model.Hic_asm_12.1864	hypothetical protein LOTGIDRAFT_157674 [Lottia gigantea]
evm.model.Hic_asm_4.681	hypothetical protein [Schistosoma japonicum]
evm.model.Hic_asm_14.172	Baculoviral IAP repeat-containing protein 2 [Crassostrea gigas]
evm.model.Hic_asm_14.173	inhibitor of apoptosis protein [Palaemon carinicauda]
evm.model.Hic_asm_16.1358	PREDICTED: cell adhesion molecule 2-like [Aplysia californica]
evm.model.Hic_asm_15.830	NA
evm.model.Hic_asm_10.391	PREDICTED: heavy metal-binding protein HIP-like [Crassostrea gigas]
evm.model.Hic_asm_10.392	PREDICTED: heavy metal-binding protein HIP-like [Crassostrea gigas]
evm.model.Hic_asm_9.723.1	NA
evm.model.Hic_asm_10.593	sperm protein, partial [Haliotis fulgens]
evm.model.Hic_asm_6.1534	PREDICTED: solute carrier organic anion transporter family member 2A1-like [Aplysia californica]
evm.model.Hic_asm_3.1242	PREDICTED: protein yellow-like [Aplysia californica]
evm.model.Hic_asm_13.445	NA
evm.model.Hic_asm_6.919	PREDICTED: uncharacterized protein LOC101858696 [Aplysia californica]
evm.model.Hic_asm_12.51_evm.model.Hic_asm_12.52	NA
evm.model.Hic_asm_15.1455	PREDICTED: uncharacterized protein LOC105349053 [Crassostrea gigas]
evm.model.Hic_asm_5.1040	hypothetical protein CGI_10008102 [Crassostrea gigas]
evm.model.Hic_asm_13.476	NA
evm.model.Hic_asm_3.1378	NA
evm.model.Hic_asm_3.1379	NA
evm.model.Hic_asm_3.1380.1	NA
evm.model.Hic_asm_1.1016	NA
evm.model.Hic_asm_1.1017	NA
evm.model.Hic_asm_10.2395	PREDICTED: guanylate-binding protein 6-like [Monodelphis domestica]
evm.model.Hic_asm_0.1654	NA
evm.model.Hic_asm_17.320	PREDICTED: serine/threonine-protein kinase Nek3-like [Crassostrea gigas]
evm.model.Hic_asm_5.253	PREDICTED: high choriolytic enzyme 1-like [Aplysia californica]
evm.model.Hic_asm_18.82	PREDICTED: uncharacterized protein LOC105322019 isoform X2 [Crassostrea gigas]
evm.model.Hic_asm_0.282	PREDICTED: acid phosphatase-like protein 2 [Ciona intestinalis]
evm.model.Hic_asm_15.1243	PREDICTED: calmodulin-like protein 12 [Crassostrea gigas]
evm.model.Hic_asm_6.1548.3	PREDICTED: uncharacterized protein LOC105317104 [Crassostrea gigas]
evm.model.Hic_asm_3.48	PREDICTED: sodium-dependent glucose transporter 1A-like isoform X2 [Crassostrea gigas]
evm.model.Hic_asm_12.263	PREDICTED: proton myo-inositol cotransporter-like isoform X1 [Crassostrea gigas]
evm.model.Hic_asm_12.332	PREDICTED: proton myo-inositol cotransporter-like isoform X1 [Crassostrea gigas]
evm.model.Hic_asm_0.692	NA
evm.model.Hic_asm_17.1298	PREDICTED: histamine H2 receptor-like [Crassostrea gigas]
evm.model.Hic_asm_17.1433	PREDICTED: histamine H2 receptor-like [Crassostrea gigas]
evm.model.Hic_asm_14.235	hypothetical protein CAPTEDRAFT_183227 [Capitella teleta]
evm.model.Hic_asm_15.993	NA
evm.model.Hic_asm_18.1727	PREDICTED: uncharacterized protein LOC105335573 [Crassostrea gigas]
evm.model.Hic_asm_6.203	hypothetical protein CAPTEDRAFT_72782, partial [Capitella teleta]
evm.model.Hic_asm_6.204	hypothetical protein LOTGIDRAFT_73915, partial [Lottia gigantea]
evm.model.Hic_asm_6.205	hypothetical protein CAPTEDRAFT_72782, partial [Capitella teleta]
evm.model.Hic_asm_11.11	hypothetical protein LOTGIDRAFT_118056 [Lottia gigantea]
evm.model.Hic_asm_5.109	PREDICTED: tartrate-resistant acid phosphatase type 5-like [Haplochromis burtoni]
evm.model.Hic_asm_0.902	NA
evm.model.Hic_asm_13.1899	PREDICTED: uncharacterized protein LOC105321887 [Crassostrea gigas]
evm.model.Hic_asm_11.1444	PREDICTED: E3 ubiquitin-protein ligase TRIM71-like [Crassostrea gigas]
evm.model.Hic_asm_11.1470	PREDICTED: E3 ubiquitin-protein ligase TRIM71-like [Crassostrea gigas]
evm.model.Hic_asm_1.729.1	PREDICTED: uncharacterized protein LOC101852866 [Aplysia californica]
evm.model.Hic_asm_13.720	hypothetical protein CGI_10009209 [Crassostrea gigas]
evm.model.Hic_asm_4.769	NA
evm.model.Hic_asm_13.1367	PREDICTED: glycine receptor subunit alpha-2-like isoform X1 [Crassostrea gigas]
evm.model.Hic_asm_2.349	Nuclear hormone receptor E75 [Crassostrea gigas]
evm.model.Hic_asm_14.892	PREDICTED: transcription cofactor vestigial-like protein 2 [Aplysia californica]
evm.model.Hic_asm_2.228	PREDICTED: single-stranded DNA-binding protein 1-A, mitochondrial-like [Amphimedon queenslandica]
evm.model.Hic_asm_18.2016	PREDICTED: zinc finger protein 479-like [Crassostrea gigas]
evm.model.Hic_asm_10.815	PREDICTED: calmodulin-like [Neolamprologus brichardi]
evm.model.Hic_asm_7.95	hypothetical protein BRAFLDRAFT_92388 [Branchiostoma floridae]
evm.model.Hic_asm_7.1553	PREDICTED: beta-(1,2)-xylosyltransferase-like [Crassostrea gigas]
evm.model.Hic_asm_7.1554	PREDICTED: beta-(1,2)-xylosyltransferase-like [Crassostrea gigas]
evm.model.Hic_asm_13.1827	Tripartite motif-containing protein 45 [Crassostrea gigas]
evm.model.Hic_asm_10.943	NA
evm.model.Hic_asm_10.562.1	hypothetical protein LOTGIDRAFT_175890 [Lottia gigantea]
evm.model.Hic_asm_10.563	PREDICTED: galactose-3-O-sulfotransferase 2-like [Crassostrea gigas]
evm.model.Hic_asm_5.538	hypothetical protein LOTGIDRAFT_120090, partial [Lottia gigantea]
evm.model.Hic_asm_0.623	NA
evm.model.Hic_asm_8.436	PREDICTED: inversin-like isoform X3 [Crassostrea gigas]
evm.model.Hic_asm_5.208	Dopamine N-acetyltransferase [Lucilia cuprina]
evm.model.Hic_asm_10.2407	PREDICTED: lysoplasmalogenase-like protein TMEM86A [Crassostrea gigas]
evm.model.Hic_asm_3.159	NA
evm.model.Hic_asm_17.1724	PREDICTED: tripartite motif-containing protein 2-like [Crassostrea gigas]
evm.model.Hic_asm_12.723	PREDICTED: protein shisa-5-like [Aplysia californica]
evm.model.Hic_asm_3.1362	NA
evm.model.Hic_asm_1.1464	NA
evm.model.Hic_asm_16.659	PREDICTED: uncharacterized protein LOC105348196 [Crassostrea gigas]
evm.model.Hic_asm_1.1320	NA
evm.model.Hic_asm_17.578	PREDICTED: tripartite motif-containing protein 2-like [Crassostrea gigas]
evm.model.Hic_asm_2.454	PREDICTED: alpha-1,3-mannosyl-glycoprotein 4-beta-N-acetylglucosaminyltransferase C-like [Crassostrea gigas]
evm.model.Hic_asm_4.1274	PREDICTED: alpha-1,3-mannosyl-glycoprotein 4-beta-N-acetylglucosaminyltransferase C-like [Cuculus canorus]
evm.model.original_scaffold_297_pilon.2	hypothetical protein CGI_10028017 [Crassostrea gigas]
evm.model.original_scaffold_297_pilon.5	hypothetical protein LOTGIDRAFT_165489 [Lottia gigantea]
evm.model.Hic_asm_14.1700	hypothetical protein CGI_10011919 [Crassostrea gigas]
evm.model.Hic_asm_14.1721	hypothetical protein LOTGIDRAFT_174677, partial [Lottia gigantea]
evm.model.Hic_asm_11.1847	PREDICTED: tripartite motif-containing protein 45-like [Crassostrea gigas]
evm.model.Hic_asm_11.1991	PREDICTED: tripartite motif-containing protein 45-like [Crassostrea gigas]
evm.model.Hic_asm_5.1122	PREDICTED: tripartite motif-containing protein 2-like [Crassostrea gigas]
evm.model.Hic_asm_5.1124	PREDICTED: tripartite motif-containing protein 2-like [Crassostrea gigas]
evm.model.Hic_asm_11.1512	NA
evm.model.Hic_asm_7.1516	PREDICTED: uncharacterized protein LOC105340482 [Crassostrea gigas]
evm.model.Hic_asm_18.28	NA
evm.model.Hic_asm_18.29	NA
evm.model.Hic_asm_18.30	NA
evm.model.Hic_asm_3.306	Hibernation-associated plasma protein HP-27 [Crassostrea gigas]
evm.model.Hic_asm_3.307	PREDICTED: uncharacterized protein LOC105329743 isoform X1 [Crassostrea gigas]
evm.model.Hic_asm_3.308	PREDICTED: uncharacterized protein LOC105320185 isoform X1 [Crassostrea gigas]
evm.model.Hic_asm_3.80	PREDICTED: uncharacterized protein LOC103358956 [Stegastes partitus]
evm.model.Hic_asm_3.81	PREDICTED: uncharacterized protein LOC105329743 isoform X1 [Crassostrea gigas]
evm.model.Hic_asm_4.156	hypothetical protein HELRODRAFT_91624 [Helobdella robusta]
evm.model.Hic_asm_4.567	PREDICTED: FMRFamide receptor-like isoform X2 [Aplysia californica]
evm.model.Hic_asm_4.568	hypothetical protein CAPTEDRAFT_154663 [Capitella teleta]
evm.model.Hic_asm_4.700	PREDICTED: D(2)-like dopamine receptor [Crassostrea gigas]
evm.model.Hic_asm_4.840	PREDICTED: FMRFamide receptor-like [Crassostrea gigas]
evm.model.Hic_asm_4.89	MIP receptor 1 [Platynereis dumerilii]
evm.model.Hic_asm_10.1014	PREDICTED: endochitinase A1-like isoform X1 [Aplysia californica]
evm.model.Hic_asm_3.161	sarcoplasmic calcium-binding protein [Meretrix lusoria]
evm.model.Hic_asm_6.1281	NA
evm.model.Hic_asm_0.1094	PREDICTED: inward rectifier potassium channel 2-like [Crassostrea gigas]
evm.model.Hic_asm_7.973	PREDICTED: uncharacterized protein LOC105331111 [Crassostrea gigas]
evm.model.Hic_asm_11.70	NA
evm.model.Hic_asm_11.71	hypothetical protein CAPTEDRAFT_78883, partial [Capitella teleta]
evm.model.Hic_asm_0.2440	PREDICTED: calcyphosin-like protein isoform X2 [Crassostrea gigas]
evm.model.Hic_asm_0.2346	hypothetical protein CGI_10015342 [Crassostrea gigas]
evm.model.Hic_asm_16.804	toll-like receptor m [Mytilus galloprovincialis]
evm.model.Hic_asm_1.1406	NA
evm.model.Hic_asm_13.889	furry-like protein [Crassostrea gigas]
evm.model.Hic_asm_5.1403.2	hypothetical protein CGI_10017927 [Crassostrea gigas]
evm.model.Hic_asm_4.915	PREDICTED: uncharacterized protein LOC101860769 isoform X2 [Aplysia californica]
evm.model.Hic_asm_7.1362	NA
evm.model.Hic_asm_7.1363	NA
evm.model.Hic_asm_16.272	PREDICTED: cell adhesion molecule 2-like [Aplysia californica]
evm.model.Hic_asm_3.1578	hypothetical protein LOTGIDRAFT_62404, partial [Lottia gigantea]
evm.model.Hic_asm_3.1582	hypothetical protein LOTGIDRAFT_62404, partial [Lottia gigantea]
evm.model.Hic_asm_2.873	PREDICTED: GTP-binding protein Di-Ras1-like [Acyrthosiphon pisum]
evm.model.Hic_asm_13.663	PREDICTED: uncharacterized protein LOC101864410 [Aplysia californica]
evm.model.Hic_asm_13.685	PREDICTED: uncharacterized protein LOC101864410 [Aplysia californica]
evm.model.Hic_asm_2.1266	PREDICTED: neuronal acetylcholine receptor subunit alpha-6-like [Crassostrea gigas]
evm.model.Hic_asm_3.1465	NA
evm.model.Hic_asm_4.1172	PREDICTED: zinc finger protein squeeze-like isoform X2 [Crassostrea gigas]
evm.model.Hic_asm_12.1188.2	NA
evm.model.Hic_asm_13.1927	PREDICTED: protein rolling stone-like [Crassostrea gigas]
evm.model.Hic_asm_13.2140	PREDICTED: protein rolling stone-like [Crassostrea gigas]
evm.model.Hic_asm_15.997	AAEL008488-PA [Aedes aegypti]
evm.model.Hic_asm_4.953	PREDICTED: tripartite motif-containing protein 2-like [Crassostrea gigas]
evm.model.Hic_asm_0.761	NA
evm.model.Hic_asm_10.725	PREDICTED: HHIP-like protein 1 isoform X1 [Crassostrea gigas]
evm.model.Hic_asm_7.1359	hypothetical protein CGI_10007113 [Crassostrea gigas]
evm.model.Hic_asm_5.11	PREDICTED: E3 ubiquitin-protein ligase TRIM71-like [Crassostrea gigas]
evm.model.Hic_asm_4.1377	PREDICTED: uncharacterized protein LOC105318137 [Crassostrea gigas]
evm.model.Hic_asm_4.1450	PREDICTED: uncharacterized protein LOC105318137 [Crassostrea gigas]
evm.model.Hic_asm_10.625	PREDICTED: D-beta-hydroxybutyrate dehydrogenase, mitochondrial-like [Crassostrea gigas]
evm.model.Hic_asm_17.1020	Protein Bm5712, isoform a [Brugia malayi]
evm.model.Hic_asm_5.1317	EB domain containing protein, partial [Trichuris trichiura]
evm.model.Hic_asm_5.1318	hypothetical protein M514_10534 [Trichuris suis]
evm.model.Hic_asm_5.1322	hypothetical protein [Sulfuricurvum kujiense]
evm.model.Hic_asm_5.1323	putative chitin binding Peritrophin-A domain protein [Trichinella spiralis]
evm.model.Hic_asm_5.1325	putative chitin binding Peritrophin-A domain protein [Trichinella spiralis]
evm.model.Hic_asm_9.173_evm.model.Hic_asm_9.175	hypothetical protein LOTGIDRAFT_155701 [Lottia gigantea]
evm.model.Hic_asm_3.926	scavenger receptor cysteine-rich protein 1 [Hyriopsis cumingii]
evm.model.Hic_asm_0.1749	PREDICTED: receptor-type tyrosine-protein phosphatase mu-like [Crassostrea gigas]
evm.model.Hic_asm_14.252	PREDICTED: receptor-type tyrosine-protein phosphatase mu-like [Crassostrea gigas]
evm.model.Hic_asm_4.1031	PREDICTED: receptor-type tyrosine-protein phosphatase mu-like [Crassostrea gigas]
evm.model.Hic_asm_4.1038	PREDICTED: receptor-type tyrosine-protein phosphatase mu-like [Crassostrea gigas]
evm.model.Hic_asm_4.1042	Receptor-type tyrosine-protein phosphatase mu [Crassostrea gigas]
evm.model.Hic_asm_4.1063	PREDICTED: uncharacterized protein LOC105333895 isoform X4 [Crassostrea gigas]
evm.model.Hic_asm_4.1269	Receptor-type tyrosine-protein phosphatase mu [Crassostrea gigas]
evm.model.Hic_asm_4.12	PREDICTED: receptor-type tyrosine-protein phosphatase mu-like [Crassostrea gigas]
evm.model.Hic_asm_4.233	hypothetical protein LOTGIDRAFT_127558 [Lottia gigantea]
evm.model.Hic_asm_4.241	PREDICTED: receptor-type tyrosine-protein phosphatase mu-like [Crassostrea gigas]
evm.model.Hic_asm_4.340	PREDICTED: receptor-type tyrosine-protein phosphatase mu-like [Crassostrea gigas]
evm.model.Hic_asm_4.34	PREDICTED: receptor-type tyrosine-protein phosphatase mu-like [Crassostrea gigas]
evm.model.Hic_asm_4.756	Receptor-type tyrosine-protein phosphatase mu [Crassostrea gigas]
evm.model.Hic_asm_8.1022	PREDICTED: receptor-type tyrosine-protein phosphatase mu-like [Crassostrea gigas]
evm.model.Hic_asm_8.1031	PREDICTED: receptor-type tyrosine-protein phosphatase mu-like [Crassostrea gigas]
evm.model.Hic_asm_9.616	Receptor-type tyrosine-protein phosphatase T [Crassostrea gigas]
evm.model.Hic_asm_9.622	PREDICTED: receptor-type tyrosine-protein phosphatase mu-like [Crassostrea gigas]
evm.model.Hic_asm_17.1316	hypothetical protein LOTGIDRAFT_233803 [Lottia gigantea]
evm.model.Hic_asm_14.852	sialic acid binding lectin [Solen grandis]
evm.model.Hic_asm_17.1157	sialic acid-binding lectin [Ruditapes philippinarum]
evm.model.Hic_asm_4.951	PREDICTED: fer3-like protein [Latimeria chalumnae]
evm.model.Hic_asm_4.493	hypothetical protein CGI_10021656 [Crassostrea gigas]
evm.model.Hic_asm_14.1599	NA
evm.model.Hic_asm_0.93	NA
evm.model.Hic_asm_11.98	PREDICTED: uncharacterized protein LOC105323052 [Crassostrea gigas]
evm.model.Hic_asm_15.404	PREDICTED: gastrin/cholecystokinin type B receptor-like isoform X4 [Aplysia californica]
evm.model.Hic_asm_0.1616	PREDICTED: basement membrane-specific heparan sulfate proteoglycan core protein isoform X5 [Bombus impatiens]
evm.model.Hic_asm_17.551	hypothetical protein LOTGIDRAFT_238945 [Lottia gigantea]
evm.model.Hic_asm_0.2757	HM00015 [Heliconius melpomene]
evm.model.Hic_asm_13.1284	PREDICTED: epididymal secretory protein E1-like [Pundamilia nyererei]
evm.model.Hic_asm_6.1371	NA
evm.model.Hic_asm_18.1228	PREDICTED: sulfotransferase 6B1-like, partial [Aplysia californica]
evm.model.Hic_asm_14.772	PREDICTED: neuronal acetylcholine receptor subunit alpha-6-like [Crassostrea gigas]
evm.model.Hic_asm_1.1291	NA
evm.model.Hic_asm_6.1473	GF17533 [Drosophila ananassae]
evm.model.Hic_asm_6.1474	PREDICTED: metalloproteinase inhibitor 3 [Atta cephalotes]
evm.model.Hic_asm_13.1053	PREDICTED: neuronal acetylcholine receptor subunit alpha-6-like [Aplysia californica]
evm.model.Hic_asm_3.286	PREDICTED: zinc finger protein Xfin-like [Haplochromis burtoni]
evm.model.Hic_asm_3.287	PREDICTED: zinc finger protein 32-like [Solenopsis invicta]
evm.model.Hic_asm_14.1762	NA
evm.model.Hic_asm_7.339	Collagen alpha-6(VI) chain [Crassostrea gigas]
evm.model.Hic_asm_7.340	Collagen alpha-6(VI) chain [Crassostrea gigas]
evm.model.Hic_asm_7.341	PREDICTED: collagen alpha-4(VI) chain-like [Crassostrea gigas]
evm.model.Hic_asm_0.363	PREDICTED: uncharacterized protein LOC105349105 [Crassostrea gigas]
evm.model.Hic_asm_0.1432	L-xylulose reductase [Danio rerio]
evm.model.Hic_asm_6.263	PREDICTED: zinc finger protein OZF-like [Poecilia formosa]
evm.model.Hic_asm_9.75	PREDICTED: uncharacterized protein LOC105324140 isoform X1 [Crassostrea gigas]
evm.model.Hic_asm_9.76	PREDICTED: uncharacterized protein LOC105324140 isoform X1 [Crassostrea gigas]
evm.model.original_scaffold_350_pilon.12	PREDICTED: uncharacterized protein LOC105324140 isoform X1 [Crassostrea gigas]
evm.model.Hic_asm_12.1242	hypothetical protein BRAFLDRAFT_79552 [Branchiostoma floridae]
evm.model.Hic_asm_6.1198	hypothetical protein DAPPUDRAFT_268209 [Daphnia pulex]
evm.model.Hic_asm_5.952	NA
evm.model.Hic_asm_5.953	NA
evm.model.Hic_asm_14.580	NA
evm.model.Hic_asm_11.440	NA
evm.model.Hic_asm_5.1069	Hepatocyte growth factor receptor [Crassostrea gigas]
evm.model.Hic_asm_17.770	PREDICTED: uncharacterized protein LOC105329664 [Crassostrea gigas]
evm.model.Hic_asm_10.693	NA
evm.model.Hic_asm_12.1111	NA
evm.model.Hic_asm_3.763	hypothetical protein BRAFLDRAFT_117187 [Branchiostoma floridae]
evm.model.Hic_asm_9.703	hypothetical protein LOTGIDRAFT_171905 [Lottia gigantea]
evm.model.Hic_asm_11.1781	RAB/GTPase [Ustilaginoidea virens]
evm.model.Hic_asm_10.2200	NA
evm.model.Hic_asm_16.356	Mucin-2 precursor, putative [Perkinsus marinus ATCC 50983]
evm.model.Hic_asm_16.418	furrowed [Drosophila ananassae]
evm.model.Hic_asm_16.423	NA
evm.model.Hic_asm_16.426	PREDICTED: uncharacterized protein LOC105332038 [Crassostrea gigas]
evm.model.Hic_asm_0.185	NA
evm.model.Hic_asm_17.791	Putative tyrosinase-like protein tyr-3 [Crassostrea gigas]
evm.model.Hic_asm_5.724	NA
evm.model.Hic_asm_0.1221	PREDICTED: zinc finger protein 503-like [Crassostrea gigas]
evm.model.Hic_asm_0.1388	PREDICTED: zinc finger protein 503-like [Crassostrea gigas]
evm.model.Hic_asm_4.706	NA
evm.model.Hic_asm_1.702	PREDICTED: uncharacterized protein LOC105358284 [Oryzias latipes]
evm.model.Hic_asm_9.887	PREDICTED: uncharacterized protein LOC105341662 [Crassostrea gigas]
evm.model.Hic_asm_9.888	PREDICTED: uncharacterized protein LOC105358284 [Oryzias latipes]
evm.model.Hic_asm_9.896	PREDICTED: uncharacterized protein LOC103375669 [Stegastes partitus]
evm.model.Hic_asm_5.171.1	PREDICTED: tripartite motif-containing protein 2-like [Crassostrea gigas]
evm.model.Hic_asm_5.184.2	PREDICTED: tripartite motif-containing protein 2-like [Crassostrea gigas]
evm.model.Hic_asm_12.1582	NA
evm.model.Hic_asm_12.217	plasma membrane calcium ATPase [Hyriopsis cumingii]
evm.model.Hic_asm_5.57	hypothetical protein BRAFLDRAFT_114712 [Branchiostoma floridae]
evm.model.Hic_asm_11.1231	glutamine synthetase [Tegillarca granosa]
evm.model.Hic_asm_5.1147	NA
evm.model.Hic_asm_18.801	hypothetical protein CGI_10021685 [Crassostrea gigas]
evm.model.Hic_asm_18.803	hypothetical protein CGI_10021685 [Crassostrea gigas]
evm.model.Hic_asm_5.788	NA
evm.model.Hic_asm_7.138	PREDICTED: papilin-like [Crassostrea gigas]
evm.model.Hic_asm_11.979	NA
evm.model.Hic_asm_11.127	hypothetical protein LOTGIDRAFT_128470 [Lottia gigantea]
evm.model.Hic_asm_13.1125	NA
evm.model.Hic_asm_13.1126	NA
evm.model.Hic_asm_2.329	NA
evm.model.Hic_asm_15.950	hypothetical protein BRAFLDRAFT_94883 [Branchiostoma floridae]
evm.model.Hic_asm_14.511	NA
evm.model.Hic_asm_18.1200	NA
evm.model.Hic_asm_3.1289	NA
evm.model.Hic_asm_5.197	atrial natriuretic peptide receptor 1-like, partial [Scleropages formosus]
evm.model.Hic_asm_12.25	PREDICTED: ankyrin repeat and MYND domain-containing protein 2-like [Aplysia californica]
evm.model.Hic_asm_14.167	NA
evm.model.Hic_asm_12.713	toll-like receptor e precursor [Mytilus galloprovincialis]
evm.model.Hic_asm_1.171	NA
evm.model.Hic_asm_4.1687	PREDICTED: neuronal acetylcholine receptor subunit alpha-6-like [Crassostrea gigas]
evm.model.Hic_asm_4.1688	PREDICTED: neuronal acetylcholine receptor subunit alpha-2-like [Crassostrea gigas]
evm.model.Hic_asm_5.955	Neuronal acetylcholine receptor subunit beta-3 [Crassostrea gigas]
evm.model.Hic_asm_7.680	Neuronal acetylcholine receptor subunit beta-3 [Crassostrea gigas]
evm.model.Hic_asm_7.755	PREDICTED: neuronal acetylcholine receptor subunit alpha-6-like [Crassostrea gigas]
evm.model.Hic_asm_13.1261	PREDICTED: paramyosin-like isoform X2 [Crassostrea gigas]
evm.model.Hic_asm_15.969	PREDICTED: acetylcholine receptor subunit alpha-1-B-like [Crassostrea gigas]
evm.model.Hic_asm_2.560	insulin-like growth factor binding protein-5 [Haliotis diversicolor]
evm.model.Hic_asm_17.1359	NA
evm.model.Hic_asm_17.1445	NA
evm.model.Hic_asm_18.337	hypothetical protein LOTGIDRAFT_128142, partial [Lottia gigantea]
evm.model.Hic_asm_18.401	hypothetical protein LOTGIDRAFT_128142, partial [Lottia gigantea]
evm.model.Hic_asm_17.1682	PREDICTED: sodium-dependent glucose transporter 1A-like isoform X1 [Crassostrea gigas]
evm.model.Hic_asm_17.1683	PREDICTED: sodium-dependent glucose transporter 1A-like isoform X1 [Crassostrea gigas]
evm.model.Hic_asm_0.492.1	PREDICTED: uncharacterized protein LOC105345786 [Crassostrea gigas]
evm.model.Hic_asm_10.2019	PREDICTED: uncharacterized protein LOC105318924 [Crassostrea gigas]
evm.model.Hic_asm_11.1644	PREDICTED: uncharacterized protein LOC105321643 [Crassostrea gigas]
evm.model.Hic_asm_1.84	hypothetical protein LOTGIDRAFT_165308 [Lottia gigantea]
evm.model.Hic_asm_10.2034	NA
evm.model.Hic_asm_10.816	PREDICTED: von Willebrand factor D and EGF domain-containing protein [Takifugu rubripes]
evm.model.Hic_asm_0.2187	Solute carrier organic anion transporter family member 2B1 [Crassostrea gigas]
evm.model.Hic_asm_3.624	PREDICTED: putative ferric-chelate reductase 1 homolog [Acyrthosiphon pisum]
evm.model.Hic_asm_1.535	PREDICTED: arrestin domain-containing protein 3-like [Aplysia californica]
evm.model.Hic_asm_12.1380	hypothetical protein LOTGIDRAFT_237039 [Lottia gigantea]
evm.model.Hic_asm_12.1543	hypothetical protein LOTGIDRAFT_237039 [Lottia gigantea]
evm.model.Hic_asm_7.888	NA
evm.model.Hic_asm_1.199	hypothetical protein BRAFLDRAFT_91517 [Branchiostoma floridae]
evm.model.Hic_asm_17.1697.1	NA
evm.model.Hic_asm_6.1228	NA
evm.model.Hic_asm_2.828	PREDICTED: uncharacterized protein LOC105327359 [Crassostrea gigas]
evm.model.Hic_asm_2.829	hypothetical protein CGI_10014625 [Crassostrea gigas]
evm.model.Hic_asm_10.151	hypothetical protein LOTGIDRAFT_191045 [Lottia gigantea]
evm.model.Hic_asm_1.1097.2	dumpy, isoform O [Drosophila melanogaster]
evm.model.Hic_asm_2.1520	thioester-containing protein-G [Azumapecten farreri]
evm.model.Hic_asm_16.487	PREDICTED: carbohydrate sulfotransferase 1-like isoform X2 [Aplysia californica]
evm.model.Hic_asm_4.701	NA
evm.model.Hic_asm_3.537	sarcoplasmic calcium binding protein [Ruditapes philippinarum]
evm.model.Hic_asm_3.539	sarcoplasmic calcium binding protein [Ruditapes philippinarum]
evm.model.Hic_asm_6.1532	Cerebellin-1 [Crassostrea gigas]
evm.model.Hic_asm_11.1667	PREDICTED: cell death abnormality protein 1-like [Crassostrea gigas]
evm.model.Hic_asm_15.641	NA
evm.model.Hic_asm_4.246	PREDICTED: uncharacterized protein LOC105326586 [Crassostrea gigas]
evm.model.Hic_asm_12.1143	hypothetical protein LOTGIDRAFT_166465 [Lottia gigantea]
evm.model.Hic_asm_14.283	NA
evm.model.Hic_asm_17.1159	NA
evm.model.original_scaffold_440_pilon.189	NA
evm.model.Hic_asm_12.233	hypothetical protein LOTGIDRAFT_203658 [Lottia gigantea]
evm.model.Hic_asm_10.2376	NA
evm.model.Hic_asm_1.1011	PREDICTED: zinc finger protein 271-like [Acyrthosiphon pisum]
evm.model.Hic_asm_11.68	NA
evm.model.Hic_asm_9.393	hypothetical protein BRAFLDRAFT_88566 [Branchiostoma floridae]
evm.model.Hic_asm_2.740	PREDICTED: protein toll-like [Crassostrea gigas]
evm.model.Hic_asm_15.185	hypothetical protein CGI_10027020 [Crassostrea gigas]
evm.model.Hic_asm_0.852	Serine/threonine-protein phosphatase 6 regulatory ankyrin repeat subunit C [Crassostrea gigas]
evm.model.Hic_asm_1.1463	NA
evm.model.Hic_asm_13.43	NA
evm.model.Hic_asm_7.903	PREDICTED: CAS1 domain-containing protein 1-like [Saccoglossus kowalevskii]
evm.model.Hic_asm_0.829	PREDICTED: neuronal acetylcholine receptor subunit alpha-9-like [Crassostrea gigas]
evm.model.Hic_asm_1.240	hypothetical protein LOTGIDRAFT_238761 [Lottia gigantea]
evm.model.Hic_asm_1.241	PREDICTED: nidogen-2-like [Crassostrea gigas]
evm.model.Hic_asm_1.269	hypothetical protein LOTGIDRAFT_238761 [Lottia gigantea]
evm.model.Hic_asm_1.270	PREDICTED: nidogen-2-like [Crassostrea gigas]
evm.model.Hic_asm_14.1791	Hemicentin-1, partial [Crassostrea gigas]
evm.model.Hic_asm_14.1809	PREDICTED: SCO-spondin-like isoform X5 [Crassostrea gigas]
evm.model.Hic_asm_18.428	PREDICTED: uncharacterized protein LOC105323052 [Crassostrea gigas]
evm.model.Hic_asm_0.2607	PREDICTED: uncharacterized protein LOC105342353 [Crassostrea gigas]
evm.model.Hic_asm_0.2685	PREDICTED: uncharacterized protein LOC105342353 [Crassostrea gigas]
evm.model.Hic_asm_4.569	Protein CBR-SPRR-2 [Caenorhabditis briggsae]
evm.model.Hic_asm_18.934	PREDICTED: glycoprotein-N-acetylgalactosamine 3-beta-galactosyltransferase 1-like [Crassostrea gigas]
evm.model.Hic_asm_18.946	PREDICTED: glycoprotein-N-acetylgalactosamine 3-beta-galactosyltransferase 1-like [Crassostrea gigas]
evm.model.Hic_asm_14.453	NA
evm.model.Hic_asm_1.1285	Collagen alpha-5(VI) chain [Crassostrea gigas]
evm.model.Hic_asm_6.671	PREDICTED: 5-hydroxytryptamine receptor 2C-like [Crassostrea gigas]
evm.model.Hic_asm_1.1639	NA
evm.model.Hic_asm_10.1976	NA
evm.model.Hic_asm_16.825	PREDICTED: uncharacterized protein LOC105333710 [Crassostrea gigas]
evm.model.Hic_asm_1.147	PREDICTED: neuronal acetylcholine receptor subunit alpha-6-like [Crassostrea gigas]
evm.model.Hic_asm_15.250	NA
evm.model.Hic_asm_5.162	PREDICTED: uncharacterized protein LOC105348451 [Crassostrea gigas]
evm.model.Hic_asm_5.167	PREDICTED: uncharacterized protein LOC105348451 [Crassostrea gigas]
evm.model.Hic_asm_4.565	NA
evm.model.Hic_asm_0.1698	NA
evm.model.Hic_asm_7.407	NA
evm.model.Hic_asm_15.279	PREDICTED: poly [ADP-ribose] polymerase 14-like isoform X1 [Astyanax mexicanus]
evm.model.Hic_asm_15.280	Protein deltex-3-like protein [Crassostrea gigas]
evm.model.Hic_asm_15.570	conserved hypothetical protein [Pediculus humanus corporis]
evm.model.Hic_asm_14.922	NA
evm.model.Hic_asm_10.584	sialic acid binding lectin [Solen grandis]
evm.model.Hic_asm_10.585	sialic acid-binding lectin [Ruditapes philippinarum]
evm.model.Hic_asm_11.948	sialic acid binding lectin [Solen grandis]
evm.model.Hic_asm_11.950	sialic acid binding lectin [Solen grandis]
evm.model.Hic_asm_11.951	sialic acid binding lectin [Solen grandis]
evm.model.Hic_asm_15.933	sialic acid-binding lectin [Ruditapes philippinarum]
evm.model.Hic_asm_3.1270	sialic acid binding lectin [Solen grandis]
evm.model.Hic_asm_16.1551	AGAP005170-PA [Anopheles gambiae str. PEST]
evm.model.Hic_asm_5.1193	PREDICTED: DBH-like monooxygenase protein 1 [Crassostrea gigas]
evm.model.Hic_asm_8.64	NA
evm.model.Hic_asm_8.66	NA
evm.model.Hic_asm_8.67	NA
evm.model.original_scaffold_414_pilon.6	NA
evm.model.Hic_asm_15.864	Zinc finger protein 624 [Pteropus alecto]
evm.model.Hic_asm_12.132	hypothetical protein LOTGIDRAFT_168364 [Lottia gigantea]
evm.model.Hic_asm_3.31	hypothetical protein LOTGIDRAFT_196328 [Lottia gigantea]
evm.model.Hic_asm_15.477	PREDICTED: prominin-1-A-like [Lepisosteus oculatus]
evm.model.Hic_asm_13.2046	PREDICTED: uncharacterized protein LOC105325703 [Crassostrea gigas]
evm.model.Hic_asm_13.2048	PREDICTED: uncharacterized protein LOC105321608 [Crassostrea gigas]
evm.model.Hic_asm_13.1052	PREDICTED: N(4)-(Beta-N-acetylglucosaminyl)-L-asparaginase-like [Microplitis demolitor]
evm.model.Hic_asm_16.510	PREDICTED: kin of IRRE-like protein 2 isoform X2 [Crassostrea gigas]
evm.model.Hic_asm_0.222	NA
evm.model.Hic_asm_13.1326	predicted protein [Nematostella vectensis]
evm.model.Hic_asm_15.922	PREDICTED: uncharacterized protein LOC105318157 isoform X1 [Crassostrea gigas]
evm.model.Hic_asm_0.2627	PREDICTED: interferon-induced protein 44 isoform X2 [Esox lucius]
evm.model.Hic_asm_8.108	Interferon-induced protein 44-like protein [Crassostrea gigas]
evm.model.Hic_asm_8.123	PREDICTED: interferon-induced protein 44-like [Danio rerio]
evm.model.Hic_asm_8.127	PREDICTED: interferon-induced protein 44-like [Poecilia formosa]
evm.model.Hic_asm_14.792	PREDICTED: tripartite motif-containing protein 2-like [Crassostrea gigas]
evm.model.Hic_asm_0.1727	PREDICTED: monocarboxylate transporter 2-like [Crassostrea gigas]
evm.model.Hic_asm_0.1728	PREDICTED: monocarboxylate transporter 2-like [Crassostrea gigas]
evm.model.Hic_asm_13.1784	PREDICTED: uncharacterized protein LOC101846493 [Aplysia californica]
evm.model.Hic_asm_1.1034	hypothetical protein TRIADDRAFT_51402 [Trichoplax adhaerens]
evm.model.Hic_asm_1.1159	hypothetical protein TRIADDRAFT_51402 [Trichoplax adhaerens]
evm.model.Hic_asm_16.895	hypothetical protein LOTGIDRAFT_120548, partial [Lottia gigantea]
evm.model.Hic_asm_16.896	hypothetical protein LOTGIDRAFT_170764 [Lottia gigantea]
evm.model.Hic_asm_16.916	hypothetical protein LOTGIDRAFT_120548, partial [Lottia gigantea]
evm.model.Hic_asm_16.917	PREDICTED: lachesin-like [Aplysia californica]
evm.model.Hic_asm_2.1607	PREDICTED: limbic system-associated membrane protein-like isoform X4 [Aplysia californica]
evm.model.Hic_asm_2.1659	hypothetical protein LOTGIDRAFT_170764 [Lottia gigantea]
evm.model.Hic_asm_8.592	PREDICTED: uncharacterized protein LOC105331890 [Crassostrea gigas]
evm.model.Hic_asm_10.541	GCN5 family acetyltransferase [Streptomyces ochraceiscleroticus]
evm.model.Hic_asm_0.2362	hypothetical protein LOTGIDRAFT_216266 [Lottia gigantea]
evm.model.Hic_asm_11.161	hypothetical protein [Erwinia piriflorinigrans]
evm.model.Hic_asm_7.1225	PREDICTED: uncharacterized protein LOC105337013 [Crassostrea gigas]
evm.model.Hic_asm_16.338	PREDICTED: carbohydrate sulfotransferase 4-like, partial [Aplysia californica]
evm.model.Hic_asm_16.398	PREDICTED: carbohydrate sulfotransferase 4-like, partial [Aplysia californica]
evm.model.Hic_asm_2.841	PREDICTED: prion-like-(Q/N-rich) domain-bearing protein 25 [Microplitis demolitor]
evm.model.Hic_asm_0.992	hypothetical protein LOTGIDRAFT_209997 [Lottia gigantea]
evm.model.Hic_asm_17.701	PREDICTED: uncharacterized protein LOC105007751 isoform X1 [Esox lucius]
evm.model.Hic_asm_12.1043	PREDICTED: thiosulfate sulfurtransferase-like [Crassostrea gigas]
evm.model.original_scaffold_440_pilon.272	NA
evm.model.Hic_asm_11.168	NA
evm.model.Hic_asm_13.1089	PREDICTED: heat shock 70 kDa protein 12A-like [Crassostrea gigas]
evm.model.Hic_asm_16.1602	PREDICTED: carbohydrate sulfotransferase 4-like, partial [Aplysia californica]
evm.model.Hic_asm_7.1008	PREDICTED: melanocortin receptor 4-like [Crassostrea gigas]
evm.model.Hic_asm_7.993	Sphingosine 1-phosphate receptor 1 [Crassostrea gigas]
evm.model.Hic_asm_18.603	PREDICTED: zinc finger protein 665 isoform X1 [Bos taurus]
evm.model.Hic_asm_13.1090	Caltractin [Monoraphidium neglectum]
evm.model.Hic_asm_3.431	PREDICTED: protein PIF-like [Crassostrea gigas]
evm.model.Hic_asm_13.840	GA26321 [Drosophila pseudoobscura pseudoobscura]
evm.model.original_scaffold_440_pilon.278	PREDICTED: complement C1q-like protein 2 [Cynoglossus semilaevis]
evm.model.Hic_asm_4.269	PREDICTED: cerebellin-4 [Esox lucius]
evm.model.Hic_asm_4.271	PREDICTED: complement C1q and tumor necrosis factor-related protein 9-like [Pundamilia nyererei]
evm.model.Hic_asm_16.753	PREDICTED: uncharacterized protein LOC105338028 [Crassostrea gigas]
evm.model.Hic_asm_14.1151	Baculoviral IAP repeat-containing protein 7-A [Crassostrea gigas]
evm.model.Hic_asm_1.1201	PREDICTED: uncharacterized protein LOC105318573 [Crassostrea gigas]
evm.model.Hic_asm_1.1371	NA
evm.model.Hic_asm_14.734	hypothetical protein LOTGIDRAFT_138941 [Lottia gigantea]
evm.model.Hic_asm_0.2869	PREDICTED: FMRFamide receptor-like [Crassostrea gigas]
evm.model.Hic_asm_1.1323	NA
evm.model.Hic_asm_12.1715	PREDICTED: putative defense protein 3 isoform X2 [Crassostrea gigas]
evm.model.Hic_asm_12.1823	PREDICTED: uncharacterized protein LOC105341082 isoform X1 [Crassostrea gigas]
evm.model.Hic_asm_12.378	PREDICTED: uncharacterized protein LOC105341082 isoform X1 [Crassostrea gigas]
evm.model.Hic_asm_5.241	Putative serine/threonine-protein kinase pats1 [Crassostrea gigas]
evm.model.original_scaffold_440_pilon.133	PREDICTED: uncharacterized protein LOC105341082 isoform X1 [Crassostrea gigas]
evm.model.Hic_asm_12.1685	NA
evm.model.Hic_asm_17.1232	oxidoreductase, short chain dehydrogenase/reductase superfamily protein [Acanthamoeba castellanii str. Neff]
evm.model.Hic_asm_0.2689	PREDICTED: 17-beta-hydroxysteroid dehydrogenase 14-like [Crassostrea gigas]
evm.model.Hic_asm_7.1314	hypothetical protein LOTGIDRAFT_54271, partial [Lottia gigantea]
evm.model.Hic_asm_17.1577	PREDICTED: alpha-(1,3)-fucosyltransferase 7-like [Crassostrea gigas]
evm.model.Hic_asm_17.1579	PREDICTED: alpha-(1,3)-fucosyltransferase 7-like [Crassostrea gigas]
evm.model.Hic_asm_13.1253	NA
evm.model.Hic_asm_2.127	NA
evm.model.Hic_asm_10.445.1	PREDICTED: contactin-1-like [Aplysia californica]
evm.model.Hic_asm_10.5.1	PREDICTED: hemicentin-1-like [Saccoglossus kowalevskii]
evm.model.Hic_asm_18.1662	PREDICTED: beta-(1,2)-xylosyltransferase-like [Crassostrea gigas]
evm.model.Hic_asm_11.2200	NA
evm.model.Hic_asm_14.76	hypothetical protein CGI_10011168 [Crassostrea gigas]
evm.model.Hic_asm_7.1581	PREDICTED: heat shock 70 kDa protein 12A-like [Crassostrea gigas]
evm.model.Hic_asm_1.1390	cubilin, putative [Ixodes scapularis]
evm.model.Hic_asm_16.1174	PREDICTED: homeobox protein Meis1-like [Crassostrea gigas]
evm.model.Hic_asm_1.470	PREDICTED: zinc finger protein 729-like [Aplysia californica]
evm.model.Hic_asm_18.2056	PREDICTED: carbohydrate sulfotransferase 11-like [Crassostrea gigas]
evm.model.Hic_asm_13.1101	PREDICTED: uncharacterized protein LOC105338875 isoform X1 [Crassostrea gigas]
evm.model.Hic_asm_10.130	NA
evm.model.Hic_asm_15.1365	PREDICTED: acid sphingomyelinase-like phosphodiesterase 3b [Crassostrea gigas]
evm.model.Hic_asm_15.1458	hypothetical protein LOTGIDRAFT_213890 [Lottia gigantea]
evm.model.Hic_asm_3.475	Zinc finger protein 3 [Larimichthys crocea]
evm.model.Hic_asm_2.118	Death domain-containing protein CRADD [Crassostrea gigas]
evm.model.Hic_asm_0.839	Kelch-like protein 2 [Crassostrea gigas]
evm.model.Hic_asm_14.1053	PREDICTED: acetylcholinesterase-like [Crassostrea gigas]
evm.model.Hic_asm_17.1704	NA
evm.model.Hic_asm_13.842	Hemicentin-1 [Crassostrea gigas]
evm.model.Hic_asm_2.1307	Beta-1,3-galactosyltransferase 1 [Crassostrea gigas]
evm.model.Hic_asm_15.1279	hypothetical protein CAEBREN_04382 [Caenorhabditis brenneri]
evm.model.Hic_asm_15.1280	hypothetical protein LOTGIDRAFT_152290 [Lottia gigantea]
evm.model.Hic_asm_2.1429	NA
evm.model.Hic_asm_2.1830	NA
evm.model.Hic_asm_12.121	PREDICTED: girdin-like isoform X7 [Crassostrea gigas]
evm.model.Hic_asm_12.123	PREDICTED: uncharacterized protein LOC105328035 [Crassostrea gigas]
evm.model.Hic_asm_12.1617	PREDICTED: heat shock 70 kDa protein 12A-like [Crassostrea gigas]
evm.model.Hic_asm_12.1640	PREDICTED: heat shock 70 kDa protein 12A-like [Crassostrea gigas]
evm.model.Hic_asm_16.1528	PREDICTED: ABC transporter G family member 14-like [Crassostrea gigas]
evm.model.Hic_asm_12.1032	actin [Schistosoma mansoni]
evm.model.Hic_asm_14.503	NA
evm.model.Hic_asm_15.609	PREDICTED: tripartite motif-containing protein 2-like [Crassostrea gigas]
evm.model.Hic_asm_8.290	NA
evm.model.Hic_asm_17.1574	PREDICTED: protein mab-21-like 3-like [Saccoglossus kowalevskii]
evm.model.Hic_asm_6.594	hypothetical protein CAPTEDRAFT_145259 [Capitella teleta]
evm.model.Hic_asm_3.1588	PREDICTED: solute carrier family 28 member 3-like isoform X1 [Aplysia californica]
evm.model.Hic_asm_3.803	PREDICTED: solute carrier family 28 member 3-like [Aplysia californica]
evm.model.Hic_asm_3.804	PREDICTED: solute carrier family 28 member 3-like isoform X1 [Crassostrea gigas]
evm.model.Hic_asm_3.863	PREDICTED: solute carrier family 28 member 3-like isoform X1 [Crassostrea gigas]
evm.model.Hic_asm_7.929	PREDICTED: solute carrier family 28 member 3-like [Crassostrea gigas]
evm.model.Hic_asm_11.2113	PREDICTED: uncharacterized protein LOC105322392 isoform X1 [Crassostrea gigas]
evm.model.Hic_asm_11.2114	PREDICTED: uncharacterized protein LOC105322392 isoform X1 [Crassostrea gigas]
evm.model.Hic_asm_16.105	PREDICTED: tripartite motif-containing protein 59-like [Crassostrea gigas]
evm.model.Hic_asm_10.2168	hypothetical protein LOTGIDRAFT_154015 [Lottia gigantea]
evm.model.Hic_asm_11.658	NA
evm.model.Hic_asm_14.480	Sodium-dependent glucose transporter 1 [Crassostrea gigas]
evm.model.Hic_asm_14.481	Sodium-dependent glucose transporter 1 [Crassostrea gigas]
evm.model.Hic_asm_14.670	Sodium-dependent glucose transporter 1 [Crassostrea gigas]
evm.model.Hic_asm_14.671	Sodium-dependent glucose transporter 1 [Crassostrea gigas]
evm.model.Hic_asm_8.79	PREDICTED: receptor-type tyrosine-protein phosphatase kappa-like [Crassostrea gigas]
evm.model.Hic_asm_8.855	PREDICTED: receptor-type tyrosine-protein phosphatase alpha-like [Crassostrea gigas]
evm.model.Hic_asm_8.856	hypothetical protein LOTGIDRAFT_127728, partial [Lottia gigantea]
evm.model.Hic_asm_8.858	PREDICTED: extracellular matrix protein FRAS1 [Tarsius syrichta]
evm.model.Hic_asm_1.370	hypothetical protein CAOG_06625 [Capsaspora owczarzaki ATCC 30864]
evm.model.Hic_asm_18.705	hypothetical protein CGI_10015988 [Crassostrea gigas]
evm.model.Hic_asm_0.2734	PREDICTED: deleted in malignant brain tumors 1 protein-like [Crassostrea gigas]
evm.model.Hic_asm_0.2743	PREDICTED: deleted in malignant brain tumors 1 protein-like isoform X4 [Crassostrea gigas]
evm.model.Hic_asm_1.1514	Neurotrypsin [Crassostrea gigas]
evm.model.Hic_asm_0.1097	PREDICTED: sn1-specific diacylglycerol lipase beta [Poecilia formosa]
evm.model.Hic_asm_14.1099	PREDICTED: cell wall protein IFF6-like, partial [Saccoglossus kowalevskii]
evm.model.Hic_asm_18.482	PREDICTED: sulfotransferase family cytosolic 1B member 1-like [Crassostrea gigas]
evm.model.Hic_asm_10.1734	PREDICTED: uncharacterized protein LOC105343971 [Crassostrea gigas]
evm.model.Hic_asm_13.201	PREDICTED: complement C1q-like protein 2 [Otolemur garnettii]
evm.model.Hic_asm_13.202	PREDICTED: complement C1q-like protein 2 [Otolemur garnettii]
evm.model.Hic_asm_16.349	NA
evm.model.Hic_asm_16.408	NA
evm.model.Hic_asm_8.854	hypothetical protein CAPTEDRAFT_174233 [Capitella teleta]
evm.model.Hic_asm_8.820	PREDICTED: innexin unc-9-like isoform X4 [Crassostrea gigas]
evm.model.Hic_asm_15.1531	hypothetical protein LOTGIDRAFT_55047, partial [Lottia gigantea]
evm.model.Hic_asm_7.1577	PREDICTED: tripartite motif-containing protein 2-like [Crassostrea gigas]
evm.model.Hic_asm_6.678	PREDICTED: UDP-D-xylose:L-fucose alpha-1,3-D-xylosyltransferase 1-like isoform X2 [Crassostrea gigas]
evm.model.Hic_asm_11.719	PREDICTED: uncharacterized protein LOC105318523 [Crassostrea gigas]
evm.model.Hic_asm_11.871	hypothetical protein BBK_4807 [Burkholderia pseudomallei NCTC 13179]
evm.model.Hic_asm_16.1329	NA
evm.model.Hic_asm_16.1330	NA
evm.model.Hic_asm_4.172	PREDICTED: low affinity immunoglobulin epsilon Fc receptor isoform X2 [Tupaia chinensis]
evm.model.Hic_asm_3.1288	PREDICTED: uncharacterized protein LOC102807910 [Saccoglossus kowalevskii]
evm.model.Hic_asm_11.142	PREDICTED: dehydrogenase/reductase SDR family member 1-like [Crassostrea gigas]
evm.model.Hic_asm_7.1546	perlucin-like protein isoform C [Ruditapes philippinarum]
evm.model.Hic_asm_7.1547	perlucin-like protein isoform C [Ruditapes philippinarum]
evm.model.original_scaffold_440_pilon.225	NA
evm.model.Hic_asm_14.1000	hypothetical protein LOTGIDRAFT_156726 [Lottia gigantea]
evm.model.Hic_asm_11.1005	hypothetical protein BRAFLDRAFT_122801 [Branchiostoma floridae]
evm.model.Hic_asm_6.1312	PREDICTED: uncharacterized protein LOC106011374 [Aplysia californica]
evm.model.Hic_asm_17.1345	PREDICTED: uncharacterized protein LOC105327293 isoform X2 [Crassostrea gigas]
evm.model.Hic_asm_3.1329	Scavenger receptor class F member 2 [Crassostrea gigas]
evm.model.Hic_asm_7.240_evm.model.Hic_asm_7.239	Transmembrane prolyl 4-hydroxylase [Thelohanellus kitauei]
evm.model.Hic_asm_1.732	PREDICTED: lactadherin-like [Crassostrea gigas]
evm.model.Hic_asm_5.813	hypothetical protein CGI_10015499 [Crassostrea gigas]
evm.model.Hic_asm_6.1475	PREDICTED: metalloproteinase inhibitor 3-like [Crassostrea gigas]
evm.model.Hic_asm_6.613	PREDICTED: uncharacterized protein LOC105325768 isoform X2 [Crassostrea gigas]
evm.model.Hic_asm_14.1316	PREDICTED: BTB/POZ domain-containing protein 6-like [Crassostrea gigas]
evm.model.Hic_asm_6.171	PREDICTED: monocarboxylate transporter 5-like [Crassostrea gigas]
evm.model.Hic_asm_2.699	NA
evm.model.Hic_asm_17.486	NA
evm.model.Hic_asm_2.1763	NA
evm.model.Hic_asm_16.835_evm.model.Hic_asm_16.836	PREDICTED: organic cation transporter protein-like [Crassostrea gigas]
evm.model.Hic_asm_16.837	PREDICTED: organic cation transporter protein-like [Crassostrea gigas]
evm.model.Hic_asm_16.838	Organic cation transporter protein [Crassostrea gigas]
evm.model.Hic_asm_3.221	hypothetical protein I79_024993 [Cricetulus griseus]
evm.model.Hic_asm_7.252	PREDICTED: innexin unc-9-like isoform X4 [Crassostrea gigas]
evm.model.Hic_asm_4.627	PREDICTED: deoxynucleoside kinase isoform X2 [Bactrocera cucurbitae]
evm.model.Hic_asm_13.14	PREDICTED: synapse differentiation-inducing gene protein 1-like [Manacus vitellinus]
evm.model.Hic_asm_2.738	NA
evm.model.Hic_asm_3.349	NA
evm.model.Hic_asm_17.1082	PREDICTED: tripartite motif-containing protein 2-like [Crassostrea gigas]
evm.model.Hic_asm_15.1631	PREDICTED: caspase-7 [Pelodiscus sinensis]
evm.model.Hic_asm_13.629	Tripartite motif-containing protein 3 [Crassostrea gigas]
evm.model.Hic_asm_18.1295	NA
evm.model.Hic_asm_18.604	PREDICTED: death domain-containing protein CRADD [Callorhinchus milii]
evm.model.Hic_asm_11.452	hypothetical protein LOTGIDRAFT_170937 [Lottia gigantea]
evm.model.Hic_asm_1.761	G patch domain-containing protein 8 [Crassostrea gigas]
evm.model.Hic_asm_1.800	hypothetical protein LOTGIDRAFT_229443 [Lottia gigantea]
evm.model.Hic_asm_1.801	PREDICTED: G patch domain-containing protein 8-like [Crassostrea gigas]
evm.model.Hic_asm_17.795	PREDICTED: cAMP-regulated D2 protein-like [Crassostrea gigas]
evm.model.Hic_asm_14.897	PREDICTED: alpha-2 adrenergic receptor-like isoform X1 [Crassostrea gigas]
evm.model.Hic_asm_15.916	PREDICTED: zinc finger protein 729-like isoform X2 [Alligator sinensis]
evm.model.Hic_asm_15.917	PREDICTED: oocyte zinc finger protein XlCOF6-like [Anolis carolinensis]
evm.model.Hic_asm_3.995	Amine sulfotransferase [Crassostrea gigas]
evm.model.Hic_asm_13.751	NA
evm.model.Hic_asm_17.337	Poly [ADP-ribose] polymerase 14 [Crassostrea gigas]
evm.model.Hic_asm_2.380	NA
evm.model.Hic_asm_13.215	PREDICTED: uncharacterized protein LOC105341074 [Crassostrea gigas]
evm.model.Hic_asm_10.1656	PREDICTED: sulfotransferase family cytosolic 1B member 1-like [Crassostrea gigas]
evm.model.Hic_asm_10.1657	PREDICTED: sulfotransferase family cytosolic 1B member 1-like [Crassostrea gigas]
evm.model.Hic_asm_0.1795	PREDICTED: uncharacterized protein LOC105345916 isoform X1 [Crassostrea gigas]
evm.model.Hic_asm_12.1932.1	NA
evm.model.Hic_asm_13.793	PREDICTED: atrial natriuretic peptide-converting enzyme-like isoform X2 [Crassostrea gigas]
evm.model.Hic_asm_13.1451	PREDICTED: deoxynucleoside triphosphate triphosphohydrolase SAMHD1 isoform X2 [Stegastes partitus]
evm.model.Hic_asm_13.1452	SAM domain and HD domain-containing protein 1 [Pteropus alecto]
evm.model.Hic_asm_13.1453	PREDICTED: deoxynucleoside triphosphate triphosphohydrolase SAMHD1-like, partial [Saccoglossus kowalevskii]
evm.model.Hic_asm_13.1456	PREDICTED: deoxynucleoside triphosphate triphosphohydrolase SAMHD1 [Callorhinchus milii]
evm.model.Hic_asm_4.1215	PREDICTED: low-density lipoprotein receptor-related protein 2 [Myotis brandtii]
evm.model.Hic_asm_17.918	NA
evm.model.Hic_asm_14.1811.2	Sialin [Crassostrea gigas]
evm.model.Hic_asm_17.1311	NA
evm.model.Hic_asm_4.238	hypothetical protein LOTGIDRAFT_63395, partial [Lottia gigantea]
evm.model.Hic_asm_4.335	PREDICTED: uncharacterized protein LOC105337928 isoform X2 [Crassostrea gigas]
evm.model.Hic_asm_4.485	NA
evm.model.Hic_asm_1.325	NA
evm.model.Hic_asm_15.758	PREDICTED: uncharacterized protein LOC100202164 isoform X1 [Hydra vulgaris]
evm.model.Hic_asm_15.183	PREDICTED: uncharacterized protein LOC105332038 [Crassostrea gigas]
evm.model.Hic_asm_11.2121	hypothetical protein LOTGIDRAFT_162560 [Lottia gigantea]
evm.model.Hic_asm_2.584	PREDICTED: uncharacterized protein LOC105317758 isoform X2 [Crassostrea gigas]
evm.model.Hic_asm_1.1216	PREDICTED: plasminogen-like [Crassostrea gigas]
evm.model.Hic_asm_5.85	PREDICTED: glycoprotein-N-acetylgalactosamine 3-beta-galactosyltransferase 1-like [Crassostrea gigas]
evm.model.Hic_asm_5.86	PREDICTED: glycoprotein-N-acetylgalactosamine 3-beta-galactosyltransferase 1-like [Crassostrea gigas]
evm.model.Hic_asm_18.1197	PREDICTED: interferon-induced guanylate-binding protein 1 [Chrysemys picta bellii]
evm.model.Hic_asm_18.1203	PREDICTED: interferon-induced guanylate-binding protein 1-like [Esox lucius]
evm.model.Hic_asm_18.1211	PREDICTED: interferon-induced guanylate-binding protein 1-like [Elephantulus edwardii]
evm.model.Hic_asm_18.1213	PREDICTED: interferon-induced guanylate-binding protein 2 [Microcebus murinus]
evm.model.Hic_asm_12.1218	hypothetical protein CGI_10012713 [Crassostrea gigas]
evm.model.Hic_asm_8.767	NA
evm.model.Hic_asm_6.347	NA
evm.model.Hic_asm_12.881	PREDICTED: uncharacterized protein LOC106011166 [Aplysia californica]
evm.model.Hic_asm_4.446.1	hypothetical protein [Candida glabrata CBS 138]
evm.model.Hic_asm_6.507	hypothetical protein CGI_10012218 [Crassostrea gigas]
evm.model.Hic_asm_8.458	PREDICTED: galactose-3-O-sulfotransferase 2-like [Crassostrea gigas]
evm.model.Hic_asm_5.84	predicted protein [Nematostella vectensis]
evm.model.Hic_asm_14.944	hypothetical protein CAPTEDRAFT_224475 [Capitella teleta]
evm.model.Hic_asm_3.1600	NA
evm.model.Hic_asm_10.2457	NA
evm.model.Hic_asm_10.2458	Chain A, Crystal Structure Of Engineered Protein. Northeast Structural Genomics Consortium Target Or265. []
evm.model.Hic_asm_3.959	NA
evm.model.Hic_asm_12.1659	PREDICTED: titin-like [Aplysia californica]
evm.model.Hic_asm_0.1606	NA
evm.model.Hic_asm_13.1421	NA
evm.model.Hic_asm_14.1800	LOC495228 protein [Xenopus laevis]
evm.model.Hic_asm_18.1788	NA
evm.model.Hic_asm_6.646	PREDICTED: uncharacterized protein LOC104842882 [Haliaeetus leucocephalus]
evm.model.Hic_asm_6.648	LOC495228 protein [Xenopus laevis]
evm.model.Hic_asm_6.1034	NA
evm.model.Hic_asm_11.284	hypothetical protein CAPTEDRAFT_89148 [Capitella teleta]
evm.model.Hic_asm_13.1873	NA
evm.model.Hic_asm_13.1875	NA
evm.model.Hic_asm_13.1876	NA
evm.model.Hic_asm_0.2812	NA
evm.model.Hic_asm_4.435	PREDICTED: perlucin-like protein isoform X2 [Crassostrea gigas]
evm.model.Hic_asm_0.1214	NA
evm.model.Hic_asm_0.1381	NA
evm.model.Hic_asm_10.1600	hypothetical protein LOTGIDRAFT_116760 [Lottia gigantea]
evm.model.Hic_asm_4.1518	C. briggsae CBR-PAR-5 protein [Caenorhabditis briggsae]
evm.model.Hic_asm_12.1717	NA
evm.model.Hic_asm_12.613	Protein rolling stone [Crassostrea gigas]
evm.model.Hic_asm_13.1960	PREDICTED: uncharacterized protein LOC105326994 [Crassostrea gigas]
evm.model.Hic_asm_15.240	PREDICTED: uncharacterized protein LOC105326994 [Crassostrea gigas]
evm.model.Hic_asm_6.710	PREDICTED: uncharacterized protein LOC105322593 [Crassostrea gigas]
evm.model.Hic_asm_10.402	NA
evm.model.Hic_asm_13.1068.2	NA
evm.model.Hic_asm_4.240	hypothetical protein LOTGIDRAFT_118731 [Lottia gigantea]
evm.model.Hic_asm_4.242	PREDICTED: hemoglobin-1-like [Crassostrea gigas]
evm.model.Hic_asm_1.1691	PREDICTED: CD151 antigen-like [Crassostrea gigas]
evm.model.Hic_asm_15.1006	NA
evm.model.Hic_asm_6.1493	PREDICTED: tripartite motif-containing protein 45-like [Crassostrea gigas]
evm.model.Hic_asm_8.910	NA
evm.model.Hic_asm_16.1492	Uncharacterised protein [Streptococcus pneumoniae]
evm.model.Hic_asm_17.617	Slit-like 3 protein [Cricetulus griseus]
evm.model.Hic_asm_10.797	PREDICTED: heme-binding protein 2-like [Crassostrea gigas]
evm.model.Hic_asm_17.101	hypothetical protein RF55_19244 [Lasius niger]
evm.model.Hic_asm_15.1809	hypothetical protein, partial [Mercenaria mercenaria]
evm.model.Hic_asm_1.1036	profilin [Mucor ambiguus]
evm.model.Hic_asm_1.1156	profilin [Mucor ambiguus]
evm.model.Hic_asm_2.627	PREDICTED: glycoprotein 3-alpha-L-fucosyltransferase A-like [Crassostrea gigas]
evm.model.Hic_asm_18.214	NA
evm.model.Hic_asm_18.391	NA
evm.model.Hic_asm_0.1830	PREDICTED: cadherin-23-like [Crassostrea gigas]
evm.model.Hic_asm_13.1929	NA
evm.model.Hic_asm_13.2142	NA
evm.model.Hic_asm_10.1975	hypothetical protein BRAFLDRAFT_59748 [Branchiostoma floridae]
evm.model.Hic_asm_12.23	PREDICTED: uncharacterized protein LOC105338802 [Crassostrea gigas]
evm.model.Hic_asm_12.89	PREDICTED: uncharacterized protein LOC105338802 [Crassostrea gigas]
evm.model.Hic_asm_8.374	PREDICTED: uncharacterized protein LOC100376421 [Saccoglossus kowalevskii]
evm.model.Hic_asm_18.95	hypothetical protein LOTGIDRAFT_227806 [Lottia gigantea]
evm.model.Hic_asm_3.965	PREDICTED: uncharacterized protein LOC105341099 [Crassostrea gigas]
evm.model.Hic_asm_13.1991	NA
evm.model.Hic_asm_11.1563	PREDICTED: uncharacterized protein LOC105335824 [Crassostrea gigas]
evm.model.Hic_asm_12.1409	UDP galactopyranose mutase [Thalassiosira pseudonana CCMP1335]
evm.model.Hic_asm_7.1164	UDP galactopyranose mutase [Thalassiosira pseudonana CCMP1335]
evm.model.Hic_asm_18.493.1	PREDICTED: uncharacterized protein LOC105443245 [Strongylocentrotus purpuratus]
evm.model.Hic_asm_17.253.1	Deleted in malignant brain tumors 1 protein [Crassostrea gigas]
evm.model.Hic_asm_18.549	hypothetical protein LOTGIDRAFT_237010 [Lottia gigantea]
evm.model.Hic_asm_12.896	NA
evm.model.Hic_asm_1.99	leucine-rich repeat-containing protein 57 [Danio rerio]
evm.model.Hic_asm_17.226	Targeting protein for Xklp2 [Crassostrea gigas]
evm.model.Hic_asm_6.1364	PREDICTED: BTB/POZ domain-containing protein KCTD7-like [Crassostrea gigas]
evm.model.Hic_asm_11.2408	hypothetical protein CAPTEDRAFT_226925 [Capitella teleta]
evm.model.Hic_asm_12.439	hypothetical protein Tcan_01212, partial [Toxocara canis]
evm.model.original_scaffold_440_pilon.330	PREDICTED: bursicon-like [Crassostrea gigas]
evm.model.Hic_asm_1.1333	PREDICTED: solute carrier family 43 member 3-like [Crassostrea gigas]
evm.model.Hic_asm_1.1432	PREDICTED: solute carrier family 43 member 3-like [Crassostrea gigas]
evm.model.Hic_asm_2.469	NA
evm.model.Hic_asm_2.336	hypothetical protein BRAFLDRAFT_98875 [Branchiostoma floridae]
evm.model.Hic_asm_11.2091	hypothetical protein CGI_10003138 [Crassostrea gigas]
evm.model.Hic_asm_11.2094	NA
evm.model.Hic_asm_3.1448	NA
evm.model.Hic_asm_5.370	PREDICTED: carbohydrate sulfotransferase 4-like [Aplysia californica]
evm.model.Hic_asm_5.440	PREDICTED: carbohydrate sulfotransferase 4-like [Aplysia californica]
evm.model.Hic_asm_11.1343	PREDICTED: low affinity immunoglobulin epsilon Fc receptor [Nannospalax galili]
evm.model.Hic_asm_3.1202	PREDICTED: uncharacterized protein LOC105331280 [Crassostrea gigas]
evm.model.Hic_asm_3.1215	NA
evm.model.Hic_asm_0.349	hypothetical protein CGI_10009106 [Crassostrea gigas]
evm.model.Hic_asm_18.725	NA
evm.model.Hic_asm_0.1778	hypothetical protein BRAFLDRAFT_80499 [Branchiostoma floridae]
evm.model.Hic_asm_0.1783	PREDICTED: von Willebrand factor D and EGF domain-containing protein-like [Crassostrea gigas]
evm.model.Hic_asm_13.1185	NA
evm.model.Hic_asm_12.1716.1	PREDICTED: mucin-2-like [Pteropus alecto]
evm.model.Hic_asm_11.1182	PREDICTED: galactosylceramide sulfotransferase-like isoform X2 [Crassostrea gigas]
evm.model.Hic_asm_11.1350	PREDICTED: galactose-3-O-sulfotransferase 4-like [Crassostrea gigas]
evm.model.Hic_asm_2.1341	hypothetical protein LOTGIDRAFT_158219 [Lottia gigantea]
evm.model.Hic_asm_4.739	hypothetical protein BRAFLDRAFT_91701 [Branchiostoma floridae]
evm.model.Hic_asm_7.1113	PREDICTED: neo-calmodulin-like [Crassostrea gigas]
evm.model.Hic_asm_18.861	NA
evm.model.Hic_asm_3.682	PREDICTED: tripartite motif-containing protein 45-like [Crassostrea gigas]
evm.model.Hic_asm_11.14	NA
evm.model.Hic_asm_12.534	NA
evm.model.Hic_asm_6.1025	NA
evm.model.Hic_asm_6.1026	NA
evm.model.Hic_asm_6.940	NA
evm.model.Hic_asm_6.941	NA
evm.model.Hic_asm_4.821	NA
evm.model.Hic_asm_15.1451	PREDICTED: low affinity immunoglobulin epsilon Fc receptor isoform X2 [Tupaia chinensis]
evm.model.Hic_asm_10.1265	PREDICTED: thiosulfate sulfurtransferase-like isoform X1 [Aplysia californica]
evm.model.Hic_asm_14.1739	PREDICTED: sushi domain-containing protein 1 [Callorhinchus milii]
evm.model.Hic_asm_14.1743	PREDICTED: sushi domain-containing protein 1 [Callorhinchus milii]
evm.model.Hic_asm_14.1744	hypothetical protein DAPPUDRAFT_30003, partial [Daphnia pulex]
evm.model.Hic_asm_16.55	hypothetical protein LOTGIDRAFT_166166 [Lottia gigantea]
evm.model.Hic_asm_0.83	PREDICTED: zinc finger protein 226-like [Pteropus alecto]
evm.model.Hic_asm_0.2171	protease inhibitor Epi9 [Phytophthora infestans T30-4]
evm.model.Hic_asm_17.1110	Peptidyl-prolyl cis-trans isomerase 5 precursor [Lepeophtheirus salmonis]
evm.model.original_scaffold_440_pilon.187	hypothetical protein CAPTEDRAFT_229063 [Capitella teleta]
evm.model.original_scaffold_440_pilon.190	hypothetical protein CAPTEDRAFT_229063 [Capitella teleta]
evm.model.Hic_asm_18.1912	NA
evm.model.Hic_asm_6.619	PREDICTED: migration and invasion enhancer 1 [Pseudopodoces humilis]
evm.model.Hic_asm_13.87	hypothetical protein LOTGIDRAFT_230583 [Lottia gigantea]
evm.model.Hic_asm_17.1206	PREDICTED: heat shock 70 kDa protein 12A-like isoform X1 [Crassostrea gigas]
evm.model.Hic_asm_17.1208	PREDICTED: heat shock 70 kDa protein 12A-like isoform X2 [Crassostrea gigas]
evm.model.Hic_asm_0.381	NA
evm.model.Hic_asm_0.382	NA
evm.model.Hic_asm_0.383_evm.model.Hic_asm_0.384	NA
evm.model.Hic_asm_0.537.1	NA
evm.model.Hic_asm_13.1054	hypothetical protein BRAFLDRAFT_88007 [Branchiostoma floridae]
evm.model.Hic_asm_14.845	hypothetical protein BRAFLDRAFT_124694 [Branchiostoma floridae]
evm.model.Hic_asm_2.1306	PREDICTED: uncharacterized protein LOC105342996 [Crassostrea gigas]
evm.model.Hic_asm_5.247	PREDICTED: alpha-(1,6)-fucosyltransferase-like [Aplysia californica]
evm.model.Hic_asm_2.698	NA
evm.model.Hic_asm_15.1099	PREDICTED: src kinase-associated phosphoprotein 1-like [Crassostrea gigas]
evm.model.Hic_asm_6.754	NA
evm.model.Hic_asm_3.801	hypothetical protein LOTGIDRAFT_208637 [Lottia gigantea]
evm.model.Hic_asm_2.1365	NA
evm.model.Hic_asm_11.1177	hypothetical protein CAPTEDRAFT_188574 [Capitella teleta]
evm.model.Hic_asm_2.337	NA
evm.model.Hic_asm_18.42	hypothetical protein LOTGIDRAFT_160489 [Lottia gigantea]
evm.model.Hic_asm_15.1548	PREDICTED: zinc finger protein 2 isoform X1 [Orycteropus afer afer]
evm.model.Hic_asm_0.565.1	hypothetical protein [Cyanothece sp. PCC 7822]
evm.model.Hic_asm_0.565_evm.model.Hic_asm_0.563	RHS repeat-associated core domain-containing protein [Leptolyngbya sp. PCC 7376]
evm.model.Hic_asm_2.472	NA
evm.model.Hic_asm_11.1236	predicted protein [Nematostella vectensis]
evm.model.Hic_asm_2.1513	lysozyme 2 [Mytilus galloprovincialis]
evm.model.Hic_asm_12.1434	Protein rolling stone [Crassostrea gigas]
evm.model.Hic_asm_6.795	NA
evm.model.Hic_asm_16.566	cytochrome P450 [Hyriopsis cumingii]
evm.model.Hic_asm_9.555	NA
evm.model.Hic_asm_9.556	PREDICTED: von Willebrand factor D and EGF domain-containing protein-like, partial [Crassostrea gigas]
evm.model.Hic_asm_9.562	PREDICTED: uncharacterized protein LOC105324734 [Crassostrea gigas]
evm.model.Hic_asm_9.564	PREDICTED: uncharacterized protein LOC105324734 [Crassostrea gigas]
evm.model.Hic_asm_9.565	PREDICTED: uncharacterized protein LOC105339666 [Crassostrea gigas]
evm.model.Hic_asm_9.567	NA
evm.model.Hic_asm_9.568	PREDICTED: von Willebrand factor D and EGF domain-containing protein-like isoform X1 [Crassostrea gigas]
evm.model.Hic_asm_9.569	PREDICTED: von Willebrand factor D and EGF domain-containing protein-like, partial [Crassostrea gigas]
evm.model.Hic_asm_9.773	von Willebrand factor D and EGF domain-containing protein [Crassostrea gigas]
evm.model.Hic_asm_10.1928	macrophage expressed protein [Haliotis rufescens]
evm.model.Hic_asm_10.2072	macrophage expressed protein [Haliotis rufescens]
evm.model.Hic_asm_14.730	PREDICTED: uncharacterized protein LOC105342202 [Crassostrea gigas]
evm.model.Hic_asm_13.377	PREDICTED: heat shock 70 kDa protein 12B-like [Crassostrea gigas]
evm.model.Hic_asm_13.379	PREDICTED: heat shock 70 kDa protein 12B-like [Crassostrea gigas]
evm.model.Hic_asm_6.1332	PREDICTED: heat shock 70 kDa protein 12B-like [Crassostrea gigas]
evm.model.Hic_asm_11.797	PREDICTED: mannan polymerase II complex anp1 subunit-like [Crassostrea gigas]
evm.model.Hic_asm_2.1530	PREDICTED: mannan polymerase II complex anp1 subunit-like [Crassostrea gigas]
evm.model.Hic_asm_6.1120	PREDICTED: mannan polymerase II complex anp1 subunit-like [Crassostrea gigas]
evm.model.Hic_asm_6.1134	PREDICTED: mannan polymerase II complex anp1 subunit-like [Crassostrea gigas]
evm.model.Hic_asm_11.422	unnamed protein product [Tetraodon nigroviridis]
evm.model.Hic_asm_11.423	PREDICTED: heparan sulfate glucosamine 3-O-sulfotransferase 1-like [Crassostrea gigas]
evm.model.Hic_asm_11.463	unnamed protein product [Tetraodon nigroviridis]
evm.model.Hic_asm_11.464	Heparan sulfate glucosamine 3-O-sulfotransferase 5, partial [Stegodyphus mimosarum]
evm.model.Hic_asm_1.1023	PREDICTED: homeobox protein MOX-1-like [Crassostrea gigas]
evm.model.Hic_asm_1.1171	PREDICTED: homeobox protein MOX-1-like [Crassostrea gigas]
evm.model.Hic_asm_10.1708	NA
evm.model.Hic_asm_0.759	hypothetical protein CGI_10025921 [Crassostrea gigas]
evm.model.Hic_asm_1.1070	hypothetical protein LOTGIDRAFT_235547 [Lottia gigantea]
evm.model.Hic_asm_0.2350	PREDICTED: alpha-(1,3)-fucosyltransferase 9-like [Crassostrea gigas]
evm.model.Hic_asm_0.2485	PREDICTED: glycoprotein 3-alpha-L-fucosyltransferase A-like [Aplysia californica]
evm.model.Hic_asm_18.1888	PREDICTED: uncharacterized protein LOC101845610 [Aplysia californica]
evm.model.Hic_asm_14.42	PREDICTED: neuromedin-U receptor 2-like [Aplysia californica]
evm.model.Hic_asm_6.445	NA
evm.model.Hic_asm_0.1904	PREDICTED: solute carrier family 22 member 21-like [Crassostrea gigas]
evm.model.Hic_asm_0.1905	PREDICTED: solute carrier family 22 member 21-like [Crassostrea gigas]
evm.model.Hic_asm_0.1906	Solute carrier family 22 member 8 [Crassostrea gigas]
evm.model.Hic_asm_0.1907	PREDICTED: solute carrier family 22 member 21-like [Crassostrea gigas]
evm.model.Hic_asm_0.2012	PREDICTED: solute carrier family 22 member 21-like [Crassostrea gigas]
evm.model.Hic_asm_0.2013	PREDICTED: organic cation transporter protein-like [Crassostrea gigas]
evm.model.Hic_asm_0.2015	PREDICTED: organic cation transporter protein-like [Crassostrea gigas]
evm.model.Hic_asm_0.2016	PREDICTED: solute carrier family 22 member 21-like [Crassostrea gigas]
evm.model.Hic_asm_0.2380	PREDICTED: solute carrier family 22 member 21-like [Crassostrea gigas]
evm.model.Hic_asm_0.2504	PREDICTED: solute carrier family 22 member 21-like [Crassostrea gigas]
evm.model.Hic_asm_0.2506	PREDICTED: solute carrier family 22 member 21-like [Crassostrea gigas]
evm.model.Hic_asm_0.2878	PREDICTED: organic cation transporter protein-like [Crassostrea gigas]
evm.model.Hic_asm_11.1457	PREDICTED: organic cation transporter protein-like [Crassostrea gigas]
evm.model.Hic_asm_11.1481	PREDICTED: organic cation transporter protein-like [Crassostrea gigas]
evm.model.Hic_asm_4.1096	zinc finger protein [Ciona intestinalis]
evm.model.Hic_asm_3.915	PREDICTED: mannosyl phosphorylinositol ceramide synthase SUR1-like [Crassostrea gigas]
evm.model.Hic_asm_13.223	Beta-1,3-galactosyltransferase 1 [Crassostrea gigas]
evm.model.Hic_asm_8.332	hypothetical protein BRAFLDRAFT_69336 [Branchiostoma floridae]
evm.model.Hic_asm_10.2126	GD22862 [Drosophila simulans]
evm.model.Hic_asm_2.1269	NA
evm.model.Hic_asm_0.1849	NA
evm.model.Hic_asm_15.862	NA
evm.model.original_scaffold_440_pilon.36	NA
evm.model.Hic_asm_13.1705	PREDICTED: protocadherin Fat 3-like [Crassostrea gigas]
evm.model.Hic_asm_1.1957	PREDICTED: tetraspanin-1-like isoform X2 [Crassostrea gigas]
evm.model.Hic_asm_16.210	hypothetical protein LOTGIDRAFT_228053 [Lottia gigantea]
evm.model.Hic_asm_2.1326	NA
evm.model.Hic_asm_18.2005	Tripartite motif-containing protein 59 [Crassostrea gigas]
evm.model.Hic_asm_4.164	PREDICTED: E3 ubiquitin-protein ligase TRIM63-like [Notothenia coriiceps]
evm.model.Hic_asm_9.300	hypothetical protein BRAFLDRAFT_74791 [Branchiostoma floridae]
evm.model.Hic_asm_9.925	hypothetical protein HELRODRAFT_179784 [Helobdella robusta]
evm.model.Hic_asm_9.926_evm.model.Hic_asm_9.927	PREDICTED: E3 ubiquitin-protein ligase TRIM13 isoform X3 [Columba livia]
evm.model.Hic_asm_17.672.3	PREDICTED: sodium- and chloride-dependent glycine transporter 1-like [Crassostrea gigas]
evm.model.Hic_asm_3.709	PREDICTED: uncharacterized protein LOC105322140 isoform X2 [Crassostrea gigas]
evm.model.Hic_asm_6.711	PREDICTED: uncharacterized protein LOC105322140 isoform X2 [Crassostrea gigas]
evm.model.Hic_asm_17.1638	hypothetical protein LOTGIDRAFT_164173 [Lottia gigantea]
evm.model.Hic_asm_14.226	MIP receptor 1 [Platynereis dumerilii]
evm.model.Hic_asm_3.1124	hypothetical protein BRAFLDRAFT_219194 [Branchiostoma floridae]
evm.model.Hic_asm_8.210	Serine/threonine-protein phosphatase 6 regulatory ankyrin repeat subunit A [Crassostrea gigas]
evm.model.Hic_asm_8.212	Serine/threonine-protein phosphatase 6 regulatory ankyrin repeat subunit A [Crassostrea gigas]
evm.model.Hic_asm_17.1530	PREDICTED: uncharacterized protein PB18E9.04c-like isoform X4 [Cerapachys biroi]
evm.model.Hic_asm_15.1835	hypothetical protein LOTGIDRAFT_154015 [Lottia gigantea]
evm.model.Hic_asm_13.965	hypothetical protein HELRODRAFT_194221 [Helobdella robusta]
evm.model.Hic_asm_11.1553	Tafazzin-like protein [Zootermopsis nevadensis]
evm.model.Hic_asm_10.649	NA
evm.model.Hic_asm_13.1985.1	NA
evm.model.Hic_asm_6.1584	PREDICTED: putative serine protease K12H4.7 [Crassostrea gigas]
evm.model.Hic_asm_7.1373	PREDICTED: cholecystokinin receptor type A-like [Crassostrea gigas]
evm.model.Hic_asm_12.401	NA
evm.model.original_scaffold_440_pilon.105	NA
evm.model.Hic_asm_5.849	PREDICTED: uncharacterized protein LOC105333981 isoform X1 [Crassostrea gigas]
evm.model.Hic_asm_1.946	predicted protein [Nematostella vectensis]
evm.model.Hic_asm_1.19	hypothetical protein BRAFLDRAFT_73168 [Branchiostoma floridae]
evm.model.Hic_asm_4.1460.1	PREDICTED: small cardioactive peptides [Aplysia californica]
evm.model.Hic_asm_18.878	PREDICTED: C-C chemokine receptor type 5-like [Crassostrea gigas]
evm.model.Hic_asm_1.685.7	PREDICTED: uncharacterized protein LOC105318289 isoform X11 [Crassostrea gigas]
evm.model.Hic_asm_15.50	PREDICTED: uncharacterized protein LOC106011559 [Aplysia californica]
evm.model.Hic_asm_13.168	hypothetical protein LOTGIDRAFT_165057 [Lottia gigantea]
evm.model.Hic_asm_0.566	Muscarinic acetylcholine receptor M3 [Crassostrea gigas]
evm.model.Hic_asm_14.1318	NA
evm.model.Hic_asm_5.104	Tripartite motif-containing protein 56 [Crassostrea gigas]
evm.model.Hic_asm_5.98	PREDICTED: protein PML-like [Crassostrea gigas]
evm.model.Hic_asm_3.1189	hypothetical protein LOTGIDRAFT_174858 [Lottia gigantea]
evm.model.Hic_asm_3.1205	hypothetical protein LOTGIDRAFT_174858 [Lottia gigantea]
evm.model.Hic_asm_4.558	NA
evm.model.Hic_asm_11.335	NA
evm.model.Hic_asm_11.404	NA
evm.model.Hic_asm_2.1116	NA
evm.model.Hic_asm_2.1192	NA
evm.model.Hic_asm_2.1706	NA
evm.model.Hic_asm_7.716	hypothetical protein PCYB_134810 [Plasmodium cynomolgi strain B]
evm.model.Hic_asm_11.1002	NA
evm.model.Hic_asm_4.1130	PREDICTED: caspase-8-like isoform X1 [Crassostrea gigas]
evm.model.Hic_asm_10.1769	ADP-ribosylation factor 1 [Crassostrea gigas]
evm.model.Hic_asm_15.134	F type H+ transporting ATPase subunit e [Hymenolepis microstoma]
evm.model.Hic_asm_13.1366	hypothetical protein CAPTEDRAFT_229063 [Capitella teleta]
evm.model.Hic_asm_16.1294	hypothetical protein LOTGIDRAFT_122747, partial [Lottia gigantea]
evm.model.Hic_asm_16.1296	hypothetical protein LOTGIDRAFT_225086 [Lottia gigantea]
evm.model.Hic_asm_18.688	hypothetical protein HELRODRAFT_116789 [Helobdella robusta]
evm.model.Hic_asm_3.1589	PREDICTED: integrin alpha-3-like [Aplysia californica]
evm.model.Hic_asm_3.1596	PREDICTED: integrin alpha-3-like [Aplysia californica]
evm.model.Hic_asm_7.60	Integrin alpha-PS3 [Crassostrea gigas]
evm.model.Hic_asm_3.1388	PREDICTED: 60 kDa SS-A/Ro ribonucleoprotein-like [Amphimedon queenslandica]
evm.model.Hic_asm_3.1389	PREDICTED: 60 kDa SS-A/Ro ribonucleoprotein-like [Amphimedon queenslandica]
evm.model.Hic_asm_1.895	PRDM7/9A, partial [Platynereis dumerilii]
evm.model.Hic_asm_10.889.2	NA
evm.model.Hic_asm_15.1091.2	bacterial ig-like domain-containing protein [Flammeovirgaceae bacterium 311]
evm.model.Hic_asm_10.1454	NA
evm.model.Hic_asm_3.828	PREDICTED: uncharacterized protein LOC105325826 [Crassostrea gigas]
evm.model.Hic_asm_15.1803	PREDICTED: gypsy retrotransposon integrase-like protein 1 [Anser cygnoides domesticus]
evm.model.Hic_asm_16.154	Amine sulfotransferase [Crassostrea gigas]
evm.model.Hic_asm_16.157	hypothetical protein LOTGIDRAFT_171730 [Lottia gigantea]
evm.model.original_scaffold_191_pilon.13	30S ribosomal protein S12 [Salinispira pacifica]
evm.model.Hic_asm_15.1420	PREDICTED: uncharacterized protein LOC105338656 isoform X1 [Crassostrea gigas]
evm.model.Hic_asm_15.1729	PREDICTED: uncharacterized protein LOC105338656 isoform X1 [Crassostrea gigas]
evm.model.Hic_asm_7.1620	hypothetical protein, partial [Vibrio vulnificus]
evm.model.Hic_asm_14.16	NA
evm.model.Hic_asm_14.26	NA
evm.model.Hic_asm_0.1210	PREDICTED: glycoprotein 3-alpha-L-fucosyltransferase A-like [Crassostrea gigas]
evm.model.Hic_asm_0.1380	PREDICTED: glycoprotein 3-alpha-L-fucosyltransferase A-like [Crassostrea gigas]
evm.model.Hic_asm_12.1618	hypothetical protein LOTGIDRAFT_153725 [Lottia gigantea]
evm.model.Hic_asm_12.1641	hypothetical protein LOTGIDRAFT_153725 [Lottia gigantea]
evm.model.Hic_asm_16.1304	PREDICTED: mucin-5AC-like [Crassostrea gigas]
evm.model.Hic_asm_17.1338	NA
evm.model.Hic_asm_17.470	Putative tyrosinase-like protein tyr-3 [Crassostrea gigas]
evm.model.Hic_asm_0.2247	PREDICTED: uncharacterized protein LOC100119722 [Nasonia vitripennis]
evm.model.Hic_asm_0.2819	PREDICTED: uncharacterized protein LOC100119722 [Nasonia vitripennis]
evm.model.Hic_asm_11.611	PREDICTED: TLR4 interactor with leucine rich repeats-like [Crassostrea gigas]
evm.model.Hic_asm_11.737	PREDICTED: TLR4 interactor with leucine rich repeats-like [Crassostrea gigas]
evm.model.Hic_asm_15.1163	PREDICTED: uncharacterized protein LOC105333556 [Crassostrea gigas]
evm.model.Hic_asm_0.2653	PREDICTED: uncharacterized protein LOC105332173 [Crassostrea gigas]
evm.model.Hic_asm_6.1116	hypothetical protein CGI_10011067 [Crassostrea gigas]
evm.model.Hic_asm_13.1778	PREDICTED: FAS-associated death domain protein-like [Amphimedon queenslandica]
evm.model.Hic_asm_10.1973	PREDICTED: calmodulin-A-like [Crassostrea gigas]
evm.model.Hic_asm_4.428	C-type lectin [Littorina littorea]
evm.model.Hic_asm_18.1058	Very large inducible GTPase-1 [Nodularia spumigena CCY9414]
evm.model.Hic_asm_7.1626	Very large inducible GTPase-1 [Nodularia spumigena CCY9414]
evm.model.Hic_asm_10.1949	NA
evm.model.Hic_asm_10.1955	NF-kappa B [Pinctada fucata]
evm.model.Hic_asm_15.1196	PREDICTED: uncharacterized protein LOC105331935 [Crassostrea gigas]
evm.model.Hic_asm_11.1846	PREDICTED: tripartite motif-containing protein 45-like [Crassostrea gigas]
evm.model.Hic_asm_11.1992	PREDICTED: tripartite motif-containing protein 45-like [Crassostrea gigas]
evm.model.Hic_asm_5.1297	NA
evm.model.Hic_asm_7.1301	NA
evm.model.Hic_asm_7.1302	NA
evm.model.Hic_asm_6.1247	NA
evm.model.Hic_asm_12.381	Beta-1,3-galactosyltransferase 1 [Crassostrea gigas]
evm.model.original_scaffold_440_pilon.130	Beta-1,3-galactosyltransferase 1 [Crassostrea gigas]
evm.model.Hic_asm_1.1316	ovary-specific C1q-like factor [Carassius auratus auratus]
evm.model.Hic_asm_1.1317	PREDICTED: collagen alpha-1(VIII) chain-like [Xiphophorus maculatus]
evm.model.Hic_asm_0.206.1	PREDICTED: Williams-Beuren syndrome chromosomal region 27 protein-like isoform X2 [Crassostrea gigas]
evm.model.Hic_asm_0.2157_evm.model.Hic_asm_0.2158	PREDICTED: uncharacterized protein KIAA1467 homolog [Crassostrea gigas]
evm.model.Hic_asm_11.337	PREDICTED: 14-3-3 protein beta/alpha-A-like [Clupea harengus]
evm.model.Hic_asm_11.402	PREDICTED: 14-3-3 protein beta/alpha-A-like [Clupea harengus]
evm.model.Hic_asm_10.2361	NA
evm.model.Hic_asm_10.2363	NA
evm.model.Hic_asm_10.2364	NA
evm.model.Hic_asm_3.10	14-3-3 zeta [Artemia franciscana]
evm.model.Hic_asm_3.15	14-3-3 zeta [Tenebrio molitor]
evm.model.Hic_asm_8.280	NA
evm.model.Hic_asm_3.493	PREDICTED: afadin-like [Aplysia californica]
evm.model.Hic_asm_15.227	PREDICTED: neuronal acetylcholine receptor subunit alpha-3-like [Crassostrea gigas]
evm.model.Hic_asm_10.374	NA
evm.model.Hic_asm_7.423	UV wavelength opsin [Daphnia pulex]
evm.model.Hic_asm_7.413	PREDICTED: titin-like [Aplysia californica]
evm.model.Hic_asm_0.1615	Homeobox protein unc-4-like protein [Crassostrea gigas]
evm.model.Hic_asm_11.623	PREDICTED: tripartite motif-containing protein 2-like [Crassostrea gigas]
evm.model.Hic_asm_1.278	PREDICTED: cysteine-rich, acidic integral membrane protein-like [Crassostrea gigas]
evm.model.Hic_asm_18.1026	predicted protein [Nematostella vectensis]
evm.model.Hic_asm_7.577.1	PREDICTED: uncharacterized protein LOC105318351 [Crassostrea gigas]
evm.model.Hic_asm_1.847	PREDICTED: complement C1q-like protein 2 [Clupea harengus]
evm.model.Hic_asm_3.446	hypothetical protein CAPTEDRAFT_224572 [Capitella teleta]
evm.model.Hic_asm_12.989.1	NA
evm.model.Hic_asm_4.983	NA
evm.model.Hic_asm_8.557	NA
evm.model.Hic_asm_12.1193	Neuronal acetylcholine receptor subunit alpha-3 [Crassostrea gigas]
evm.model.Hic_asm_15.377	PREDICTED: sodium-dependent glucose transporter 1-like [Crassostrea gigas]
evm.model.Hic_asm_15.476	PREDICTED: sodium-dependent glucose transporter 1A-like isoform X2 [Crassostrea gigas]
evm.model.Hic_asm_15.1441	hypothetical protein LOTGIDRAFT_229072 [Lottia gigantea]
evm.model.Hic_asm_15.1701	PREDICTED: gastrin/cholecystokinin type B receptor-like isoform X4 [Aplysia californica]
evm.model.Hic_asm_4.1340	NA
evm.model.Hic_asm_4.1341	NA
evm.model.Hic_asm_16.226	PREDICTED: tripartite motif-containing protein 2-like [Crassostrea gigas]
evm.model.Hic_asm_16.227	PREDICTED: E3 ubiquitin-protein ligase Midline-1-like [Crassostrea gigas]
evm.model.Hic_asm_16.255	PREDICTED: tripartite motif-containing protein 2-like [Crassostrea gigas]
evm.model.Hic_asm_16.73	S-antigen protein, partial [Larimichthys crocea]
evm.model.Hic_asm_2.225	PREDICTED: E3 ubiquitin-protein ligase TRIM71-like [Crassostrea gigas]
evm.model.Hic_asm_2.226	PREDICTED: tripartite motif-containing protein 2-like [Crassostrea gigas]
evm.model.Hic_asm_2.942	PREDICTED: transcription intermediary factor 1-alpha-like [Crassostrea gigas]
evm.model.Hic_asm_2.943	PREDICTED: transcription intermediary factor 1-alpha-like [Crassostrea gigas]
evm.model.Hic_asm_9.461	NA
evm.model.Hic_asm_7.1077	hypothetical protein PTSG_07328 [Salpingoeca rosetta]
evm.model.Hic_asm_5.939	PREDICTED: serine/threonine-protein kinase/endoribonuclease IRE1-like [Oreochromis niloticus]
evm.model.Hic_asm_12.809	NA
evm.model.Hic_asm_10.1026	NA
evm.model.Hic_asm_12.222	PREDICTED: uncharacterized protein LOC105319270 isoform X1 [Crassostrea gigas]
evm.model.Hic_asm_0.1259	PREDICTED: tripartite motif-containing protein 2-like [Crassostrea gigas]
evm.model.Hic_asm_0.1261	hypothetical protein LOTGIDRAFT_173947 [Lottia gigantea]
evm.model.Hic_asm_8.8	PREDICTED: tripartite motif-containing protein 2-like [Crassostrea gigas]
evm.model.Hic_asm_0.1685	PREDICTED: neuronal acetylcholine receptor subunit alpha-6-like [Crassostrea gigas]
evm.model.Hic_asm_1.1660	PREDICTED: tripartite motif-containing protein 2-like [Crassostrea gigas]
evm.model.Hic_asm_18.1803	Putative tyrosinase-like protein tyr-3 [Crassostrea gigas]
evm.model.Hic_asm_18.1804	Putative tyrosinase-like protein tyr-3 [Crassostrea gigas]
evm.model.Hic_asm_1.1509	NA
evm.model.Hic_asm_1.362	PREDICTED: uncharacterized protein LOC105345013 isoform X4 [Crassostrea gigas]
evm.model.Hic_asm_1.363	hypothetical protein CGI_10009714 [Crassostrea gigas]
evm.model.Hic_asm_11.2079	PREDICTED: uncharacterized protein LOC105325365 [Crassostrea gigas]
evm.model.Hic_asm_18.1184	PREDICTED: BTB/POZ domain-containing protein 6-like [Crassostrea gigas]
evm.model.Hic_asm_6.1565	NA
evm.model.Hic_asm_17.1065	hypothetical protein CAPTEDRAFT_229063 [Capitella teleta]
evm.model.Hic_asm_17.1812	NA
evm.model.Hic_asm_17.1814	NA
evm.model.Hic_asm_1.676	PREDICTED: neurogenic locus notch homolog protein 1-like [Aplysia californica]
evm.model.Hic_asm_6.7	PREDICTED: uncharacterized protein LOC101848762 [Aplysia californica]
evm.model.Hic_asm_13.1895	PREDICTED: uncharacterized protein LOC105344861 isoform X2 [Crassostrea gigas]
evm.model.Hic_asm_18.582	PREDICTED: TLC domain-containing protein 2-like [Crassostrea gigas]
evm.model.Hic_asm_14.327	hypothetical protein H671_1g0774 [Cricetulus griseus]
evm.model.Hic_asm_18.266	PREDICTED: beta-1,3-galactosyl-O-glycosyl-glycoprotein beta-1,6-N-acetylglucosaminyltransferase 3-like [Crassostrea gigas]
evm.model.Hic_asm_18.618.1	unnamed protein product [Oikopleura dioica]
evm.model.Hic_asm_18.618_evm.model.Hic_asm_18.617	unnamed protein product [Oikopleura dioica]
evm.model.Hic_asm_18.619	hypothetical protein DAPPUDRAFT_313524 [Daphnia pulex]
evm.model.Hic_asm_10.335	PREDICTED: elongation of very long chain fatty acids protein 7-like [Aplysia californica]
evm.model.Hic_asm_0.1459	PREDICTED: gastrula zinc finger protein XlCGF57.1-like [Fundulus heteroclitus]
evm.model.Hic_asm_15.1443	PREDICTED: gastrin/cholecystokinin type B receptor-like isoform X4 [Aplysia californica]
evm.model.Hic_asm_15.1699	PREDICTED: gastrin/cholecystokinin type B receptor-like isoform X4 [Aplysia californica]
evm.model.Hic_asm_6.46	PREDICTED: uncharacterized protein LOC105322980 [Crassostrea gigas]
evm.model.Hic_asm_15.1632	PREDICTED: caspase-7-like isoform X1 [Crassostrea gigas]
evm.model.Hic_asm_11.1206	Complement C1q tumor necrosis factor-related protein 5 [Crassostrea gigas]
evm.model.Hic_asm_13.6	PREDICTED: uncharacterized protein LOC101864410 [Aplysia californica]
evm.model.Hic_asm_7.1339	PREDICTED: LOW QUALITY PROTEIN: protein eyes shut homolog [Aotus nancymaae]
evm.model.Hic_asm_11.65	PREDICTED: neuronal acetylcholine receptor subunit alpha-6-like [Crassostrea gigas]
evm.model.Hic_asm_9.100	PREDICTED: gastrula zinc finger protein XlCGF57.1-like [Fundulus heteroclitus]
evm.model.Hic_asm_0.2661	PREDICTED: uncharacterized protein LOC105330004 [Crassostrea gigas]
evm.model.fragScaff_scaffold_71_pilon_fragment_2.1	PREDICTED: uncharacterized protein LOC105447505 isoform X3 [Strongylocentrotus purpuratus]
evm.model.Hic_asm_10.632	PREDICTED: ras-related protein RABD2a-like [Solanum tuberosum]
evm.model.Hic_asm_10.767	hypothetical protein CGI_10010789 [Crassostrea gigas]
evm.model.Hic_asm_1.1462	E3 ubiquitin-protein ligase TRIM33 isoform X1 [Scleropages formosus]
evm.model.Hic_asm_18.670	NA
evm.model.Hic_asm_18.672	NA
evm.model.Hic_asm_3.767	serine protease [Hyriopsis cumingii]
evm.model.Hic_asm_1.1780	PREDICTED: titin-like isoform X26 [Stegastes partitus]
evm.model.Hic_asm_1.1815	NA
evm.model.Hic_asm_11.2358	hypothetical protein LOTGIDRAFT_167306 [Lottia gigantea]
evm.model.Hic_asm_15.948	PREDICTED: beta,beta-carotene 15,15'-monooxygenase-like [Crassostrea gigas]
evm.model.Hic_asm_18.908	NA
evm.model.Hic_asm_18.915	NA
evm.model.Hic_asm_18.919	NA
evm.model.Hic_asm_13.1487	NA
evm.model.Hic_asm_13.1489.1	PREDICTED: tumor necrosis factor receptor superfamily member 27-like [Crassostrea gigas]
evm.model.Hic_asm_10.856	hypothetical protein LOTGIDRAFT_236572 [Lottia gigantea]
evm.model.Hic_asm_10.864	hypothetical protein LOTGIDRAFT_236572 [Lottia gigantea]
evm.model.Hic_asm_5.1264	hypothetical protein LOTGIDRAFT_128470 [Lottia gigantea]
evm.model.Hic_asm_5.827	PREDICTED: uncharacterized protein LOC105344256 isoform X2 [Crassostrea gigas]
evm.model.Hic_asm_6.841	NA
evm.model.Hic_asm_11.66	NA
evm.model.Hic_asm_1.978	cytochrome P450 [Solen grandis]
evm.model.Hic_asm_0.70	PREDICTED: uncharacterized protein LOC105317442 isoform X1 [Crassostrea gigas]
evm.model.Hic_asm_13.1716	PREDICTED: glycine receptor subunit alpha-3-like isoform X1 [Crassostrea gigas]
evm.model.Hic_asm_13.1717	PREDICTED: glycine receptor subunit alpha-3-like isoform X1 [Crassostrea gigas]
evm.model.Hic_asm_11.1399	PREDICTED: uncharacterized protein LOC100369881 isoform X1 [Saccoglossus kowalevskii]
evm.model.Hic_asm_12.807	predicted protein [Nematostella vectensis]
evm.model.Hic_asm_13.1793	predicted protein [Nematostella vectensis]
evm.model.Hic_asm_13.1798	predicted protein [Nematostella vectensis]
evm.model.Hic_asm_4.562	predicted protein, partial [Nematostella vectensis]
evm.model.Hic_asm_17.204	hypothetical protein BRAFLDRAFT_67698 [Branchiostoma floridae]
evm.model.Hic_asm_6.179	NA
evm.model.Hic_asm_9.548	PREDICTED: repetitive proline-rich cell wall protein 2 isoform X1 [Musca domestica]
evm.model.Hic_asm_3.557	NA
evm.model.Hic_asm_3.563	NA
evm.model.Hic_asm_4.1713	PREDICTED: uncharacterized protein LOC105341978 [Crassostrea gigas]
evm.model.Hic_asm_10.1004	C-type lectin [Littorina littorea]
evm.model.Hic_asm_10.1005	PREDICTED: perlucin-like protein [Crassostrea gigas]
evm.model.Hic_asm_10.1006	PREDICTED: asialoglycoprotein receptor 1-like [Alligator mississippiensis]
evm.model.Hic_asm_11.2090	hypothetical protein CGI_10008526 [Crassostrea gigas]
evm.model.Hic_asm_0.2234	Guanine nucleotide-binding protein subunit gamma-e [Crassostrea gigas]
evm.model.Hic_asm_0.2803	Guanine nucleotide-binding protein subunit gamma-e [Crassostrea gigas]
evm.model.Hic_asm_0.2374	hypothetical protein LOTGIDRAFT_154901 [Lottia gigantea]
evm.model.Hic_asm_4.1519	PREDICTED: L-xylulose reductase [Athalia rosae]
evm.model.Hic_asm_1.1848	NA
evm.model.Hic_asm_14.869	hypothetical protein S40293_09761 [Stachybotrys chartarum IBT 40293]
evm.model.Hic_asm_3.1321	hypothetical protein FOXG_21866 [Fusarium oxysporum f. sp. lycopersici 4287]
evm.model.Hic_asm_3.1323	hypothetical protein NECHADRAFT_97479 [Byssochlamys spectabilis No. 5]
evm.model.Hic_asm_17.652	PREDICTED: protein preY, mitochondrial-like [Strongylocentrotus purpuratus]
evm.model.Hic_asm_10.774	NA
evm.model.Hic_asm_2.1529	NA
evm.model.Hic_asm_15.1482	PREDICTED: uncharacterized protein LOC105322711 [Crassostrea gigas]
evm.model.Hic_asm_15.1483	PREDICTED: muscarinic acetylcholine receptor gar-3-like [Aplysia californica]
evm.model.Hic_asm_15.1484	PREDICTED: alpha-2 adrenergic receptor-like isoform X1 [Crassostrea gigas]
evm.model.Hic_asm_15.1844	ATP synthase subunit alpha, mitochondrial [Camponotus floridanus]
evm.model.Hic_asm_13.1287	Cathepsin L, partial [Stegodyphus mimosarum]
evm.model.Hic_asm_7.954	hypothetical protein HELRODRAFT_154543 [Helobdella robusta]
evm.model.Hic_asm_13.2130	hypothetical protein CGI_10011514 [Crassostrea gigas]
evm.model.Hic_asm_0.797	serine protease [Hyriopsis cumingii]
evm.model.Hic_asm_6.691	PREDICTED: uncharacterized protein LOC101850915 [Aplysia californica]
evm.model.Hic_asm_10.1918	NA
evm.model.Hic_asm_10.2081	NA
evm.model.Hic_asm_2.120	NA
evm.model.Hic_asm_15.22	PREDICTED: fumarylacetoacetate hydrolase domain-containing protein 2-like [Crassostrea gigas]
evm.model.Hic_asm_15.23	PREDICTED: fumarylacetoacetate hydrolase domain-containing protein 2-like [Crassostrea gigas]
evm.model.Hic_asm_15.97	PREDICTED: fumarylacetoacetate hydrolase domain-containing protein 2-like [Crassostrea gigas]
evm.model.Hic_asm_7.1209	PREDICTED: uncharacterized protein LOC105322711 [Crassostrea gigas]
evm.model.Hic_asm_18.518	hypothetical protein LOTGIDRAFT_228230 [Lottia gigantea]
evm.model.Hic_asm_13.1824	hypothetical protein LOTGIDRAFT_229072 [Lottia gigantea]
evm.model.Hic_asm_18.53	hypothetical protein LOTGIDRAFT_229072 [Lottia gigantea]
evm.model.Hic_asm_0.238	predicted protein [Nematostella vectensis]
evm.model.Hic_asm_4.884.1	cationic amino acid transporter 4 isoform X1 [Scleropages formosus]
evm.model.Hic_asm_4.1401	NA
evm.model.Hic_asm_4.1477	NA
evm.model.Hic_asm_12.1301.2	NA
evm.model.Hic_asm_10.6	PREDICTED: uncharacterized protein LOC105336963 [Crassostrea gigas]
evm.model.Hic_asm_7.481.2	PREDICTED: retinoic acid receptor gamma-like isoform X2 [Crassostrea gigas]
evm.model.Hic_asm_7.483	PREDICTED: retinoic acid receptor gamma-like isoform X2 [Crassostrea gigas]
evm.model.Hic_asm_12.1005	NA
evm.model.Hic_asm_1.1224	hypothetical protein CAPTEDRAFT_211203 [Capitella teleta]
evm.model.Hic_asm_16.745	PREDICTED: zinc finger protein 28 homolog isoform X1 [Monodelphis domestica]
evm.model.Hic_asm_10.2219	calmodulin 1 [Gracilariopsis lemaneiformis]
evm.model.Hic_asm_6.1453	PREDICTED: tripartite motif-containing protein 3-like [Larimichthys crocea]
evm.model.Hic_asm_6.1454	PREDICTED: tripartite motif-containing protein 2 isoform X1 [Danio rerio]
evm.model.Hic_asm_6.1457	PREDICTED: E3 ubiquitin-protein ligase TRIM56-like [Crassostrea gigas]
evm.model.Hic_asm_1.1239	PREDICTED: uncharacterized protein LOC100634273 [Amphimedon queenslandica]
evm.model.Hic_asm_7.1303	NA
evm.model.Hic_asm_7.1592	NA
evm.model.Hic_asm_6.569	hypothetical protein LOTGIDRAFT_74633, partial [Lottia gigantea]
evm.model.Hic_asm_2.1370	predicted protein [Nematostella vectensis]
evm.model.Hic_asm_3.653	NA
evm.model.Hic_asm_17.354	PREDICTED: ileal sodium/bile acid cotransporter-like [Crassostrea gigas]
evm.model.Hic_asm_17.396	PREDICTED: ileal sodium/bile acid cotransporter-like [Crassostrea gigas]
evm.model.Hic_asm_6.1603	NA
evm.model.Hic_asm_9.809.2	PREDICTED: zinc finger protein 184-like [Orcinus orca]
evm.model.Hic_asm_3.1133	hypothetical protein LOTGIDRAFT_231475 [Lottia gigantea]
evm.model.Hic_asm_1.831	predicted protein [Trichoplax adhaerens]
evm.model.Hic_asm_18.1407	predicted protein [Trichoplax adhaerens]
evm.model.Hic_asm_18.1939	NA
evm.model.Hic_asm_3.644	PREDICTED: heat shock 70 kDa protein 12A-like [Crassostrea gigas]
evm.model.Hic_asm_6.697	PREDICTED: uncharacterized protein LOC101853874 [Aplysia californica]
evm.model.Hic_asm_17.906	NA
evm.model.Hic_asm_17.908	NA
evm.model.Hic_asm_8.732	hypothetical protein BRAFLDRAFT_88379 [Branchiostoma floridae]
evm.model.Hic_asm_12.1381	A-kinase anchor protein 7 isoform gamma, partial [Manacus vitellinus]
evm.model.Hic_asm_12.1544	A-kinase anchor protein 7 isoform gamma, partial [Manacus vitellinus]
evm.model.Hic_asm_0.2766	PREDICTED: gastrula zinc finger protein XlCGF57.1-like, partial [Danio rerio]
evm.model.Hic_asm_17.913	PREDICTED: fibropellin-1-like [Strongylocentrotus purpuratus]
evm.model.Hic_asm_11.647	hypothetical protein TcasGA2_TC009528 [Tribolium castaneum]
evm.model.Hic_asm_14.791	Sodium-dependent glucose transporter 1 [Crassostrea gigas]
evm.model.Hic_asm_6.1336	PREDICTED: monocarboxylate transporter 5-like [Crassostrea gigas]
evm.model.Hic_asm_3.913	transforming growth factor 1 protein, partial [Lottia gigantea]
evm.model.Hic_asm_7.1027	PREDICTED: heat shock 70 kDa protein 12A-like [Crassostrea gigas]
evm.model.Hic_asm_7.1044	PREDICTED: heat shock 70 kDa protein 12A-like [Crassostrea gigas]
evm.model.Hic_asm_7.1170	PREDICTED: heat shock 70 kDa protein 12A-like [Crassostrea gigas]
evm.model.Hic_asm_7.1173	PREDICTED: heat shock 70 kDa protein 12A-like [Crassostrea gigas]
evm.model.Hic_asm_7.419_evm.model.Hic_asm_7.420	PREDICTED: heat shock 70 kDa protein 12A-like [Crassostrea gigas]
evm.model.Hic_asm_16.457	NA
evm.model.Hic_asm_10.452	Two pore calcium channel protein 1, partial [Stegodyphus mimosarum]
evm.model.Hic_asm_13.2071	PREDICTED: uncharacterized protein LOC101472502 [Maylandia zebra]
evm.model.Hic_asm_6.1434	NA
evm.model.Hic_asm_8.38	Lectin precursor [Esox lucius]
evm.model.Hic_asm_1.1843	NA
evm.model.Hic_asm_5.380	PREDICTED: alpha-(1,3)-fucosyltransferase C-like [Aplysia californica]
evm.model.Hic_asm_5.431	PREDICTED: alpha-(1,3)-fucosyltransferase C-like [Aplysia californica]
evm.model.Hic_asm_5.843	PREDICTED: alpha-(1,3)-fucosyltransferase C-like [Aplysia californica]
evm.model.Hic_asm_14.623	NA
evm.model.Hic_asm_14.624	NA
evm.model.Hic_asm_14.1424	NA
evm.model.Hic_asm_0.371	hypothetical protein BRAFLDRAFT_79791 [Branchiostoma floridae]
evm.model.Hic_asm_7.1072	hypothetical protein [Thalassomonas viridans]
evm.model.Hic_asm_16.1207	NA
evm.model.Hic_asm_9.82	PREDICTED: uncharacterized protein LOC105347950 isoform X1 [Crassostrea gigas]
evm.model.Hic_asm_7.229	PREDICTED: failed axon connections homolog [Saccoglossus kowalevskii]
evm.model.Hic_asm_3.534	hypothetical protein LOTGIDRAFT_205153 [Lottia gigantea]
evm.model.Hic_asm_6.828	PREDICTED: LOW QUALITY PROTEIN: thiamine transporter 2 [Chrysemys picta bellii]
evm.model.Hic_asm_17.1737	NA
evm.model.Hic_asm_11.1462	PREDICTED: proteoglycan 4-like [Crassostrea gigas]
evm.model.Hic_asm_11.1488	hypothetical protein LOTGIDRAFT_157815 [Lottia gigantea]
evm.model.Hic_asm_13.280	NA
evm.model.Hic_asm_6.922	PREDICTED: monocarboxylate transporter 5-like [Crassostrea gigas]
evm.model.Hic_asm_10.1437	Leucine-rich PPR motif-containing protein, mitochondrial [Zootermopsis nevadensis]
evm.model.fragScaff_scaffold_42_pilon.3	PREDICTED: PR domain zinc finger protein 1-like isoform X4 [Crassostrea gigas]
evm.model.Hic_asm_9.519	PREDICTED: fibrinogen alpha chain-like [Crassostrea gigas]
evm.model.Hic_asm_10.1982	NA
evm.model.Hic_asm_3.1118	PREDICTED: golgin subfamily A member 4-like isoform X4 [Aplysia californica]
evm.model.Hic_asm_5.1265	PREDICTED: beta-(1,2)-xylosyltransferase-like [Crassostrea gigas]
evm.model.Hic_asm_14.882	NA
evm.model.Hic_asm_10.1132	Four-jointed box protein 1 [Crassostrea gigas]
evm.model.Hic_asm_13.1826	Four-jointed box protein 1 [Crassostrea gigas]
evm.model.Hic_asm_14.1387	Four-jointed box protein 1 [Crassostrea gigas]
evm.model.Hic_asm_14.434	hypothetical protein LOTGIDRAFT_238416 [Lottia gigantea]
evm.model.Hic_asm_14.942	hypothetical protein LOTGIDRAFT_238416 [Lottia gigantea]
evm.model.Hic_asm_14.943	hypothetical protein LOTGIDRAFT_238416 [Lottia gigantea]
evm.model.Hic_asm_18.55	Four-jointed box protein 1 [Crassostrea gigas]
evm.model.Hic_asm_9.586.1	PREDICTED: four-jointed box protein 1-like [Crassostrea gigas]
evm.model.Hic_asm_6.1184	NA
evm.model.Hic_asm_6.1210	NA
evm.model.Hic_asm_12.1105	NA
evm.model.Hic_asm_15.1189	NA
evm.model.Hic_asm_18.1525	PREDICTED: neuronal acetylcholine receptor subunit alpha-6-like [Crassostrea gigas]
evm.model.Hic_asm_10.139	multiple banded antigen [Ureaplasma urealyticum serovar 4 str. ATCC 27816]
evm.model.Hic_asm_7.905	Glycoprotein-N-acetylgalactosamine 3-beta-galactosyltransferase 1 [Crassostrea gigas]
evm.model.Hic_asm_3.853	PREDICTED: zinc finger protein 271-like [Xiphophorus maculatus]
evm.model.Hic_asm_1.1557.1	hypothetical protein LOTGIDRAFT_111301, partial [Lottia gigantea]
evm.model.Hic_asm_11.525	hypothetical protein BRAFLDRAFT_77672 [Branchiostoma floridae]
evm.model.Hic_asm_16.68	hypothetical protein BRAFLDRAFT_77672 [Branchiostoma floridae]
evm.model.Hic_asm_2.1280	PREDICTED: C-type lectin domain family 4 member G isoform X2 [Canis lupus familiaris]
evm.model.Hic_asm_16.187	PREDICTED: universal stress protein A-like protein [Crassostrea gigas]
evm.model.Hic_asm_18.122	NA
evm.model.Hic_asm_18.295	NA
evm.model.Hic_asm_5.922	Neuroendocrine convertase 1, partial [Stegodyphus mimosarum]
evm.model.Hic_asm_12.875	hypothetical protein LOTGIDRAFT_155211 [Lottia gigantea]
evm.model.Hic_asm_17.1404	hypothetical protein LOTGIDRAFT_173601 [Lottia gigantea]
evm.model.Hic_asm_6.1527.1	NA
evm.model.Hic_asm_3.1605	Ankyrin repeat domain-containing protein 17 [Crassostrea gigas]
evm.model.Hic_asm_14.1249	NA
evm.model.Hic_asm_17.307	PREDICTED: uncharacterized protein LOC105347960 isoform X1 [Crassostrea gigas]
evm.model.Hic_asm_5.713	PREDICTED: uncharacterized protein LOC105338875 isoform X1 [Crassostrea gigas]
evm.model.Hic_asm_12.1148	NA
evm.model.Hic_asm_2.601	NA
evm.model.Hic_asm_4.885	NA
evm.model.Hic_asm_18.1869	PREDICTED: PI-PLC X domain-containing protein 2 [Dipodomys ordii]
evm.model.Hic_asm_18.235	NA
evm.model.Hic_asm_11.981	NA
evm.model.Hic_asm_7.57	NA
evm.model.Hic_asm_7.58	NA
evm.model.original_scaffold_440_pilon.200	NA
evm.model.Hic_asm_10.942	PREDICTED: tripartite motif-containing protein 2-like [Crassostrea gigas]
evm.model.Hic_asm_17.1842	PREDICTED: uncharacterized protein LOC105343816 [Crassostrea gigas]
evm.model.Hic_asm_6.606	PREDICTED: uncharacterized protein LOC105319146 isoform X1 [Crassostrea gigas]
evm.model.Hic_asm_1.42	GK20677 [Drosophila willistoni]
evm.model.Hic_asm_6.114	hypothetical protein LOTGIDRAFT_155732 [Lottia gigantea]
evm.model.original_scaffold_405_pilon.2	hypothetical protein LOTGIDRAFT_155732 [Lottia gigantea]
evm.model.Hic_asm_14.246	PREDICTED: brain-specific angiogenesis inhibitor 3-like isoform X1 [Oreochromis niloticus]
evm.model.Hic_asm_15.856	PREDICTED: fibrillin-2-like [Crassostrea gigas]
evm.model.Hic_asm_0.2020	NA
evm.model.Hic_asm_11.73	NA
evm.model.Hic_asm_0.294	serine protease [Hyriopsis cumingii]
evm.model.Hic_asm_10.2365	GH13393 [Drosophila grimshawi]
evm.model.Hic_asm_3.8.1	NA
evm.model.Hic_asm_9.422	predicted protein [Nematostella vectensis]
evm.model.Hic_asm_5.1293	NA
evm.model.Hic_asm_18.662	hypothetical protein LOTGIDRAFT_160120 [Lottia gigantea]
evm.model.Hic_asm_18.791	PREDICTED: sodium-dependent multivitamin transporter-like, partial [Crassostrea gigas]
evm.model.Hic_asm_5.1369	Sodium-dependent multivitamin transporter [Crassostrea gigas]
evm.model.Hic_asm_5.1371	hypothetical protein LOTGIDRAFT_160120 [Lottia gigantea]
evm.model.Hic_asm_1.1233	PREDICTED: uncharacterized protein LOC105335939 [Crassostrea gigas]
evm.model.Hic_asm_10.1240	NA
evm.model.Hic_asm_13.1920	PREDICTED: uncharacterized protein LOC105328035 [Crassostrea gigas]
evm.model.Hic_asm_13.2132	PREDICTED: uncharacterized protein LOC105328035 [Crassostrea gigas]
evm.model.Hic_asm_9.810	NA
evm.model.Hic_asm_14.923	NA
evm.model.Hic_asm_6.617	hypothetical protein LOTGIDRAFT_235630 [Lottia gigantea]
evm.model.Hic_asm_16.1297	PREDICTED: uncharacterized protein LOC101846070 [Aplysia californica]
evm.model.Hic_asm_18.170	PREDICTED: uncharacterized protein LOC101846070 [Aplysia californica]
evm.model.Hic_asm_3.541	sarcoplasmic calcium-binding protein [Meretrix lusoria]
evm.model.Hic_asm_17.997	NA
evm.model.Hic_asm_15.796	hypothetical protein LOTGIDRAFT_166165 [Lottia gigantea]
evm.model.fragScaff_scaffold_24_pilon.91	PREDICTED: heterogeneous nuclear ribonucleoprotein R isoform X8 [Linepithema humile]
evm.model.Hic_asm_15.1806	PREDICTED: uncharacterized protein LOC105337311 isoform X1 [Crassostrea gigas]
evm.model.Hic_asm_11.2260	NA
evm.model.Hic_asm_18.415	NA
evm.model.Hic_asm_12.307	PREDICTED: uncharacterized protein LOC105325773 isoform X3 [Crassostrea gigas]
evm.model.Hic_asm_14.1096	NA
evm.model.Hic_asm_6.67	PREDICTED: uncharacterized protein LOC105268201 [Fopius arisanus]
evm.model.Hic_asm_11.1550.8	PREDICTED: FYN-binding protein [Columba livia]
evm.model.Hic_asm_13.1536	NA
evm.model.Hic_asm_13.1537	PREDICTED: low-density lipoprotein receptor class A domain-containing protein 2-like [Crassostrea gigas]
evm.model.Hic_asm_11.815	PREDICTED: lipid phosphate phosphohydrolase 3-like [Crassostrea gigas]
evm.model.Hic_asm_8.422	PREDICTED: stabilin-2-like [Astyanax mexicanus]
evm.model.Hic_asm_8.162	hypothetical protein CAPTEDRAFT_207119 [Capitella teleta]
evm.model.Hic_asm_18.1808	hypothetical protein CGI_10026007 [Crassostrea gigas]
evm.model.Hic_asm_18.1858	hypothetical protein CGI_10026007 [Crassostrea gigas]
evm.model.Hic_asm_13.1492	PREDICTED: baculoviral IAP repeat-containing protein 1a [Cricetulus griseus]
evm.model.Hic_asm_13.1495	neuronal apoptosis inhibitory protein [Rattus norvegicus]
evm.model.Hic_asm_13.1497	neuronal apoptosis inhibitory protein [Rattus norvegicus]
evm.model.Hic_asm_16.108	NA
evm.model.Hic_asm_0.1866	NA
evm.model.Hic_asm_4.710.1	Eukaryotic translation initiation factor 4 gamma 3, partial [Corvus brachyrhynchos]
evm.model.Hic_asm_4.712_evm.model.Hic_asm_4.713	PREDICTED: eukaryotic translation initiation factor 4 gamma 3-like [Gavia stellata]
evm.model.Hic_asm_5.306	PREDICTED: uncharacterized protein LOC575916 [Strongylocentrotus purpuratus]
evm.model.Hic_asm_14.926	PREDICTED: translocator protein-like [Crassostrea gigas]
evm.model.Hic_asm_0.2233	PREDICTED: zinc transporter ZIP3-like [Crassostrea gigas]
evm.model.Hic_asm_0.2802	PREDICTED: zinc transporter ZIP3-like [Crassostrea gigas]
evm.model.Hic_asm_16.1552	PREDICTED: uncharacterized protein LOC105455786 [Wasmannia auropunctata]
evm.model.Hic_asm_12.1365	sialic acid binding lectin [Solen grandis]
evm.model.Hic_asm_17.1077	omega glutathione S-transferase [Ruditapes philippinarum]
evm.model.Hic_asm_10.1280	PREDICTED: uncharacterized protein LOC101861218 [Aplysia californica]
evm.model.Hic_asm_0.534	NA
evm.model.Hic_asm_0.535.1	NA
evm.model.Hic_asm_0.1164	PREDICTED: protein mab-21-like 3-like [Saccoglossus kowalevskii]
evm.model.Hic_asm_0.1337	PREDICTED: protein mab-21-like 3-like [Saccoglossus kowalevskii]
evm.model.Hic_asm_13.1619	putative C1q domain containing protein MgC1q7 [Mytilus galloprovincialis]
evm.model.Hic_asm_13.1620	PREDICTED: multimerin-2-like [Crassostrea gigas]
evm.model.Hic_asm_1.1218	NA
evm.model.Hic_asm_16.776	NA
evm.model.Hic_asm_5.297	NA
evm.model.Hic_asm_11.613	PREDICTED: uncharacterized protein LOC105338296 isoform X1 [Crassostrea gigas]
evm.model.Hic_asm_11.2232	hypothetical protein LOTGIDRAFT_234627 [Lottia gigantea]
evm.model.Hic_asm_2.582	MgIL17Rb [Mytilus galloprovincialis]
evm.model.Hic_asm_0.760	PREDICTED: uncharacterized protein LOC105341218 [Crassostrea gigas]
evm.model.Hic_asm_15.401	hypothetical protein LOTGIDRAFT_188884 [Lottia gigantea]
evm.model.Hic_asm_1.1012	PREDICTED: gastrula zinc finger protein XlCGF57.1-like [Fundulus heteroclitus]
evm.model.Hic_asm_10.2396	guanylate binding protein 1, interferon-inducible [Bos taurus]
evm.model.Hic_asm_14.698	NA
evm.model.Hic_asm_11.2102	hypothetical protein LOTGIDRAFT_157888 [Lottia gigantea]
evm.model.Hic_asm_0.6	hypothetical protein LOTGIDRAFT_228955 [Lottia gigantea]
evm.model.Hic_asm_0.1547	PREDICTED: acetylcholine receptor subunit alpha-like [Crassostrea gigas]
evm.model.Hic_asm_15.560	PREDICTED: orexin receptor type 1-like isoform X2 [Aplysia californica]
evm.model.Hic_asm_7.1191	NA
evm.model.Hic_asm_7.1192	NA
evm.model.Hic_asm_10.1526	PREDICTED: uncharacterized protein LOC101859832 [Aplysia californica]
evm.model.Hic_asm_7.690	NA
evm.model.Hic_asm_7.747	NA
evm.model.Hic_asm_0.2240	PREDICTED: tripartite motif-containing protein 2-like [Crassostrea gigas]
evm.model.Hic_asm_0.2811	PREDICTED: tripartite motif-containing protein 2-like [Crassostrea gigas]
evm.model.Hic_asm_17.1071	hypothetical protein LOTGIDRAFT_153919 [Lottia gigantea]
evm.model.Hic_asm_0.73	hypothetical protein CGI_10005970 [Crassostrea gigas]
evm.model.Hic_asm_2.426.1	PREDICTED: myb-like protein X-like [Saccoglossus kowalevskii]
evm.model.Hic_asm_17.400	PREDICTED: uncharacterized protein LOC105331591 [Crassostrea gigas]
evm.model.Hic_asm_3.1479	PREDICTED: sodium-dependent glucose transporter 1C-like [Crassostrea gigas]
evm.model.Hic_asm_15.516	NA
evm.model.Hic_asm_11.58	Interferon-induced protein 44-like protein [Crassostrea gigas]
evm.model.Hic_asm_10.672	PREDICTED: leucine-rich repeat-containing G-protein coupled receptor 4-like [Crassostrea gigas]
evm.model.Hic_asm_8.720	PREDICTED: cell number regulator 3-like [Crassostrea gigas]
evm.model.Hic_asm_17.967	PREDICTED: hydroxylysine kinase [Bombyx mori]
evm.model.Hic_asm_16.1567	NA
evm.model.Hic_asm_14.1757	hypothetical protein LOTGIDRAFT_161833 [Lottia gigantea]
evm.model.Hic_asm_8.314	RecName: Full=Insoluble matrix shell protein 2; Short=IMSP2; Flags: Precursor [Ruditapes philippinarum]
evm.model.Hic_asm_8.315	RecName: Full=Insoluble matrix shell protein 2; Short=IMSP2; Flags: Precursor [Ruditapes philippinarum]
evm.model.Hic_asm_1.1127	PREDICTED: uncharacterized protein LOC105332767 [Crassostrea gigas]
evm.model.Hic_asm_9.572	PREDICTED: LOW QUALITY PROTEIN: sushi, von Willebrand factor type A, EGF and pentraxin domain-containing protein 1 [Anas platyrhynchos]
evm.model.Hic_asm_1.1128	E3 ubiquitin-protein ligase TRIM33, partial [Clonorchis sinensis]
evm.model.Hic_asm_6.1351	hypothetical protein LOTGIDRAFT_237124 [Lottia gigantea]
evm.model.Hic_asm_7.1395	PREDICTED: protocadherin Fat 4 [Ciona intestinalis]
evm.model.Hic_asm_18.2022	NA
evm.model.Hic_asm_5.1488	hypothetical protein CAPTEDRAFT_185157 [Capitella teleta]
evm.model.Hic_asm_1.146	PREDICTED: receptor-type tyrosine-protein phosphatase kappa-like, partial [Crassostrea gigas]
evm.model.Hic_asm_14.949	NA
evm.model.Hic_asm_16.641	NA
evm.model.Hic_asm_6.1669	Lysosome-associated membrane glycoprotein 1, partial [Fulmarus glacialis]
evm.model.Hic_asm_4.1584	NA
evm.model.Hic_asm_3.470	hypothetical protein CAPTEDRAFT_175196 [Capitella teleta]
evm.model.Hic_asm_3.471	hypothetical protein CAPTEDRAFT_175196 [Capitella teleta]
evm.model.Hic_asm_3.472	hypothetical protein BRAFLDRAFT_67698 [Branchiostoma floridae]
evm.model.Hic_asm_3.473	PREDICTED: short-chain collagen C4-like [Crassostrea gigas]
evm.model.Hic_asm_16.153.1	NA
evm.model.Hic_asm_0.603	NA
evm.model.Hic_asm_18.177	hypothetical protein CAPTEDRAFT_177636 [Capitella teleta]
evm.model.Hic_asm_10.929	hypothetical protein CGI_10013876 [Crassostrea gigas]
evm.model.Hic_asm_16.860	NA
evm.model.Hic_asm_17.1224	PREDICTED: low-density lipoprotein receptor-related protein 2-like [Crassostrea gigas]
evm.model.Hic_asm_7.403	PREDICTED: low-density lipoprotein receptor-related protein 4-like [Crassostrea gigas]
evm.model.Hic_asm_7.405	PREDICTED: low-density lipoprotein receptor-related protein 4-like [Crassostrea gigas]
evm.model.Hic_asm_5.81	PREDICTED: beta-1,3-galactosyltransferase 5-like [Aplysia californica]
evm.model.Hic_asm_6.1168	PREDICTED: uncharacterized protein LOC105347973 [Crassostrea gigas]
evm.model.Hic_asm_6.1193	PREDICTED: uncharacterized protein LOC105347973 [Crassostrea gigas]
evm.model.Hic_asm_2.1775	hypothetical protein CGI_10008629 [Crassostrea gigas]
evm.model.Hic_asm_1.622	PREDICTED: uncharacterized protein LOC105335334 [Crassostrea gigas]
evm.model.Hic_asm_5.604	PREDICTED: uncharacterized protein LOC101859148 [Aplysia californica]
evm.model.Hic_asm_6.418	TNF ligand-like 2 [Mytilus galloprovincialis]
evm.model.Hic_asm_6.424	Tumor necrosis factor ligand superfamily member 11 [Crassostrea gigas]
evm.model.Hic_asm_6.469	TNF ligand-like 2 [Mytilus galloprovincialis]
evm.model.Hic_asm_10.59	PREDICTED: calmodulin [Geospiza fortis]
evm.model.Hic_asm_1.1350	PREDICTED: uncharacterized protein LOC105329543 [Crassostrea gigas]
evm.model.Hic_asm_7.484	Nuclear receptor ROR-gamma [Crassostrea gigas]
evm.model.Hic_asm_18.1539	NA
evm.model.Hic_asm_18.736	interleukin 17-7 [Crassostrea gigas]
evm.model.Hic_asm_13.546	NA
evm.model.Hic_asm_1.13	NA
evm.model.Hic_asm_4.473	PREDICTED: heat shock 70 kDa protein 12A-like [Crassostrea gigas]
evm.model.original_scaffold_440_pilon.239	NA
evm.model.Hic_asm_3.488	AGAP010480-PA-like protein [Anopheles sinensis]
evm.model.Hic_asm_11.968	PREDICTED: neurocalcin-delta-like [Crassostrea gigas]
evm.model.Hic_asm_6.23	PREDICTED: LOW QUALITY PROTEIN: uncharacterized protein LOC105329105 [Crassostrea gigas]
evm.model.Hic_asm_0.2135	Kazal-type protease inhibitor [Macrobrachium nipponense]
evm.model.Hic_asm_0.1656	PREDICTED: neuronal acetylcholine receptor subunit alpha-3-like [Crassostrea gigas]
evm.model.Hic_asm_0.1657	hypothetical protein LOTGIDRAFT_52481, partial [Lottia gigantea]
evm.model.Hic_asm_13.590	PREDICTED: leucine-rich repeat-containing protein 74B-like [Crassostrea gigas]
evm.model.Hic_asm_1.1879	PREDICTED: zinc finger and SCAN domain-containing protein 2-like [Oryzias latipes]
evm.model.Hic_asm_13.833	Protein of unknown function DUF1647 family-containing protein [Strongyloides ratti]
evm.model.Hic_asm_0.1045	NA
evm.model.Hic_asm_0.2405	PREDICTED: apolipoprotein D [Nipponia nippon]
evm.model.Hic_asm_17.1829	NA
evm.model.Hic_asm_0.634	PREDICTED: ras-related C3 botulinum toxin substrate 1-like [Aplysia californica]
evm.model.Hic_asm_10.84	PREDICTED: cadherin-23-like [Crassostrea gigas]
evm.model.Hic_asm_5.587	60 kDa SS-A/Ro ribonucleoprotein [Crassostrea gigas]
evm.model.Hic_asm_11.67	NA
evm.model.Hic_asm_6.1069	hypothetical protein LOTGIDRAFT_231694 [Lottia gigantea]
evm.model.Hic_asm_3.1492	PREDICTED: uncharacterized protein LOC105336218 [Crassostrea gigas]
evm.model.Hic_asm_17.694	hypothetical protein LOTGIDRAFT_114905, partial [Lottia gigantea]
evm.model.Hic_asm_1.1526	NA
evm.model.Hic_asm_17.1646	PREDICTED: visual pigment-like receptor peropsin [Crassostrea gigas]
evm.model.Hic_asm_7.589	NA
evm.model.Hic_asm_16.1191	PREDICTED: neuropilin-2-like [Xiphophorus maculatus]
evm.model.Hic_asm_11.280	PREDICTED: spermatogenesis-associated protein 6-like [Aplysia californica]
evm.model.Hic_asm_5.834	hypothetical protein BRAFLDRAFT_66592 [Branchiostoma floridae]
evm.model.Hic_asm_15.1040	PREDICTED: alpha-2 adrenergic receptor-like isoform X1 [Crassostrea gigas]
evm.model.Hic_asm_2.351	PREDICTED: uncharacterized protein LOC105348569 [Crassostrea gigas]
evm.model.Hic_asm_11.2305	NA
evm.model.Hic_asm_11.2379	NA
evm.model.Hic_asm_1.645	PREDICTED: nidogen-2-like [Crassostrea gigas]
evm.model.Hic_asm_1.647	PREDICTED: nidogen-2-like [Crassostrea gigas]
evm.model.Hic_asm_3.365	PREDICTED: LOW QUALITY PROTEIN: zinc finger protein 345-like [Oryctolagus cuniculus]
evm.model.Hic_asm_7.1330	PREDICTED: complement C1q-like protein 3 [Crassostrea gigas]
evm.model.Hic_asm_3.941	NA
evm.model.Hic_asm_10.1653	PREDICTED: sulfotransferase family cytosolic 1B member 1-like [Crassostrea gigas]
evm.model.Hic_asm_18.588	PREDICTED: uncharacterized protein LOC105329760 [Crassostrea gigas]
evm.model.Hic_asm_7.1571	PREDICTED: uncharacterized protein LOC102967980 [Panthera tigris altaica]
evm.model.Hic_asm_7.1572	PREDICTED: neuronal acetylcholine receptor subunit alpha-3-like [Crassostrea gigas]
evm.model.Hic_asm_7.529	PREDICTED: neuronal acetylcholine receptor subunit alpha-3-like [Crassostrea gigas]
evm.model.original_scaffold_398_pilon.15	Neuronal acetylcholine receptor subunit alpha-3 [Crassostrea gigas]
evm.model.Hic_asm_10.1820	NA
evm.model.Hic_asm_2.206	PREDICTED: E3 ubiquitin-protein ligase TRIM33-like [Crassostrea gigas]
evm.model.Hic_asm_0.502.1	NA
evm.model.Hic_asm_12.1594	PREDICTED: polypeptide N-acetylgalactosaminyltransferase 5-like isoform X2 [Crassostrea gigas]
evm.model.Hic_asm_11.665	PREDICTED: uncharacterized protein CXorf38 homolog [Notothenia coriiceps]
evm.model.Hic_asm_12.119	NA
evm.model.Hic_asm_7.828	NA
evm.model.Hic_asm_3.1153	Tripartite motif-containing protein 3 [Crassostrea gigas]
evm.model.Hic_asm_1.1129	NA
evm.model.Hic_asm_15.244	PREDICTED: cholecystokinin receptor type A-like [Crassostrea gigas]
evm.model.Hic_asm_15.245	hypothetical protein LOTGIDRAFT_239028 [Lottia gigantea]
evm.model.Hic_asm_12.1718	PREDICTED: zinc finger protein 850-like [Pelodiscus sinensis]
evm.model.Hic_asm_0.2238	PREDICTED: uncharacterized protein LOC105847409 [Hydra vulgaris]
evm.model.Hic_asm_0.2809	PREDICTED: uncharacterized protein LOC105847409 [Hydra vulgaris]
evm.model.Hic_asm_3.356	Heavy metal-binding protein HIP [Crassostrea gigas]
evm.model.Hic_asm_5.1595_evm.model.Hic_asm_5.1597	potassium transporter [Marinobacterium litorale]
evm.model.Hic_asm_14.1255	NA
evm.model.Hic_asm_17.1309	PREDICTED: alpha-protein kinase vwkA-like [Hydra vulgaris]
evm.model.Hic_asm_11.2071	PREDICTED: ornithine decarboxylase-like isoform X1 [Crassostrea gigas]
evm.model.Hic_asm_16.59	hypothetical protein LOTGIDRAFT_203658 [Lottia gigantea]
evm.model.Hic_asm_17.587	NA
evm.model.Hic_asm_4.135	hypothetical protein CAPTEDRAFT_202418 [Capitella teleta]
evm.model.Hic_asm_15.760	hypothetical protein PLICRDRAFT_104569 [Plicaturopsis crispa FD-325 SS-3]
evm.model.Hic_asm_15.761	conserved unknown protein [Ectocarpus siliculosus]
evm.model.Hic_asm_15.1528	hypothetical protein LOTGIDRAFT_188052 [Lottia gigantea]
evm.model.Hic_asm_16.1373	NA
evm.model.Hic_asm_13.172	PREDICTED: arf-GAP with Rho-GAP domain, ANK repeat and PH domain-containing protein 2-like isoform X3 [Crassostrea gigas]
evm.model.Hic_asm_9.447	PREDICTED: FMRFamide receptor-like [Crassostrea gigas]
evm.model.Hic_asm_1.310.2	NA
evm.model.Hic_asm_18.1095	cytoglobin 2 isoform Ci1 [Cherax cainii]
evm.model.Hic_asm_0.968	PREDICTED: cyclic AMP receptor-like protein A [Crassostrea gigas]
evm.model.Hic_asm_0.1678	NA
evm.model.Hic_asm_15.1174	NA
evm.model.Hic_asm_15.1231	NA
evm.model.Hic_asm_3.555	PREDICTED: galactoside 2-alpha-L-fucosyltransferase 2-like isoform X2 [Crassostrea gigas]
evm.model.Hic_asm_7.1001	PREDICTED: galactoside 2-alpha-L-fucosyltransferase 1-like [Crassostrea gigas]
evm.model.Hic_asm_7.1291	PREDICTED: galactoside 2-alpha-L-fucosyltransferase 2-like [Aplysia californica]
evm.model.Hic_asm_7.1292	PREDICTED: galactoside 2-alpha-L-fucosyltransferase 2-like [Aplysia californica]
evm.model.Hic_asm_7.1367	hypothetical protein CAPTEDRAFT_203292 [Capitella teleta]
evm.model.Hic_asm_7.1368	Galactoside 2-alpha-L-fucosyltransferase 3 [Crassostrea gigas]
evm.model.Hic_asm_7.894	PREDICTED: galactoside 2-alpha-L-fucosyltransferase 2-like [Aplysia californica]
evm.model.Hic_asm_7.895	PREDICTED: galactoside 2-alpha-L-fucosyltransferase 2-like [Aplysia californica]
evm.model.Hic_asm_7.896	PREDICTED: galactoside 2-alpha-L-fucosyltransferase 2-like [Aplysia californica]
evm.model.Hic_asm_7.994	PREDICTED: galactoside 2-alpha-L-fucosyltransferase 1-like [Crassostrea gigas]
evm.model.Hic_asm_9.923	PREDICTED: galactoside 2-alpha-L-fucosyltransferase 2-like isoform X2 [Crassostrea gigas]
evm.model.Hic_asm_18.897	NA
evm.model.Hic_asm_16.303	NA
evm.model.Hic_asm_16.361	NA
evm.model.Hic_asm_11.175	PREDICTED: GTP-binding protein Rhes-like [Mesitornis unicolor]
evm.model.Hic_asm_10.1204	NA
evm.model.Hic_asm_14.1355	PREDICTED: neuronal acetylcholine receptor subunit alpha-3-like isoform X1 [Crassostrea gigas]
evm.model.Hic_asm_2.25	NA
evm.model.Hic_asm_18.455	PREDICTED: vitamin D3 receptor-like isoform X2 [Crassostrea gigas]
evm.model.Hic_asm_5.542	NA
evm.model.Hic_asm_4.1495	NA
evm.model.Hic_asm_4.307	IkB [Carcinoscorpius rotundicauda]
evm.model.Hic_asm_17.681	PREDICTED: caveolin-1-like [Aplysia californica]
evm.model.Hic_asm_10.1572	PREDICTED: tripartite motif-containing protein 2-like [Crassostrea gigas]
evm.model.Hic_asm_13.662	hypothetical protein CHLNCDRAFT_49225 [Chlorella variabilis]
evm.model.Hic_asm_13.684	hypothetical protein CHLNCDRAFT_49225 [Chlorella variabilis]
evm.model.Hic_asm_17.53	PREDICTED: uncharacterized protein LOC101864430 [Aplysia californica]
evm.model.Hic_asm_17.65	PREDICTED: uncharacterized protein LOC101864430 [Aplysia californica]
evm.model.Hic_asm_18.1503	PREDICTED: galactose-3-O-sulfotransferase 2-like [Crassostrea gigas]
evm.model.Hic_asm_0.1611	NA
evm.model.Hic_asm_17.1059	NA
evm.model.Hic_asm_18.1126	hypothetical protein BRAFLDRAFT_118285 [Branchiostoma floridae]
evm.model.Hic_asm_9.790	PREDICTED: uncharacterized protein LOC105329740 isoform X1 [Crassostrea gigas]
evm.model.Hic_asm_15.27	5-hydroxytryptamine receptor 4 [Crassostrea gigas]
evm.model.Hic_asm_15.93	5-hydroxytryptamine receptor 4 [Crassostrea gigas]
evm.model.Hic_asm_10.57.4	RecName: Full=Calmodulin; Short=CaM [Pneumocystis carinii]
evm.model.Hic_asm_14.1567	PREDICTED: putative inhibitor of apoptosis isoform X3 [Crassostrea gigas]
evm.model.Hic_asm_7.319	PREDICTED: failed axon connections homolog [Saccoglossus kowalevskii]
evm.model.Hic_asm_12.898	NA
evm.model.Hic_asm_5.1127	hypothetical protein LOTGIDRAFT_160120 [Lottia gigantea]
evm.model.Hic_asm_7.279	hypothetical protein LOTGIDRAFT_160120 [Lottia gigantea]
evm.model.Hic_asm_18.2037	PREDICTED: uncharacterized protein LOC105321375 [Crassostrea gigas]
evm.model.Hic_asm_18.2038	PREDICTED: tripartite motif-containing protein 45-like [Crassostrea gigas]
evm.model.Hic_asm_16.822	PREDICTED: kin of IRRE-like protein 2 isoform X1 [Crassostrea gigas]
evm.model.Hic_asm_17.674	PREDICTED: N-acetylglucosamine-1-phosphotransferase subunits alpha/beta [Nasonia vitripennis]
evm.model.Hic_asm_14.1128	PREDICTED: organic cation transporter protein-like [Crassostrea gigas]
evm.model.Hic_asm_11.1727	Kyphoscoliosis peptidase [Crassostrea gigas]
evm.model.Hic_asm_14.745	PREDICTED: monocarboxylate transporter 12 [Callorhinchus milii]
evm.model.Hic_asm_14.747	hypothetical protein CAPTEDRAFT_169702 [Capitella teleta]
evm.model.Hic_asm_11.263	Collagen alpha-4(VI) chain [Crassostrea gigas]
evm.model.Hic_asm_0.924.1	PREDICTED: rhodopsin-like isoform X1 [Crassostrea gigas]
evm.model.Hic_asm_18.1761	NA
evm.model.Hic_asm_1.873	NA
evm.model.Hic_asm_6.1456	PREDICTED: uncharacterized protein LOC105318523 [Crassostrea gigas]
evm.model.Hic_asm_6.1573	PREDICTED: uncharacterized protein LOC105318523 [Crassostrea gigas]
evm.model.Hic_asm_6.1574	PREDICTED: uncharacterized protein LOC105318523 [Crassostrea gigas]
evm.model.Hic_asm_6.1580	hypothetical protein CGI_10021992 [Crassostrea gigas]
evm.model.Hic_asm_0.175	Muscarinic acetylcholine receptor M3 [Crassostrea gigas]
evm.model.Hic_asm_0.177	Muscarinic acetylcholine receptor M3 [Crassostrea gigas]
evm.model.Hic_asm_11.341	hypothetical protein CGI_10005970 [Crassostrea gigas]
evm.model.Hic_asm_11.396	hypothetical protein CGI_10005970 [Crassostrea gigas]
evm.model.Hic_asm_2.906	PREDICTED: uncharacterized protein LOC105325087 [Crassostrea gigas]
evm.model.Hic_asm_6.58	PREDICTED: uncharacterized protein LOC105325087 [Crassostrea gigas]
evm.model.Hic_asm_16.265	PREDICTED: universal stress protein A-like protein [Crassostrea gigas]
evm.model.Hic_asm_2.427	hypothetical protein LOTGIDRAFT_103481, partial [Lottia gigantea]
evm.model.Hic_asm_5.841	NA
evm.model.Hic_asm_8.15	PREDICTED: alpha-2 adrenergic receptor-like isoform X1 [Crassostrea gigas]
evm.model.Hic_asm_14.1018	PREDICTED: tripartite motif-containing protein 2-like [Crassostrea gigas]
evm.model.Hic_asm_1.1305	NA
evm.model.Hic_asm_9.788	PREDICTED: uncharacterized protein LOC105329740 isoform X2 [Crassostrea gigas]
evm.model.Hic_asm_0.1109	NA
evm.model.Hic_asm_18.254	Lim1 [Neanthes arenaceodentata]
evm.model.Hic_asm_7.842	PREDICTED: perlucin-like [Crassostrea gigas]
evm.model.Hic_asm_0.1169	hypothetical protein LOTGIDRAFT_226561 [Lottia gigantea]
evm.model.Hic_asm_0.1343	Neuronal acetylcholine receptor subunit alpha-3 [Crassostrea gigas]
evm.model.Hic_asm_10.1873	hypothetical protein LOTGIDRAFT_226561 [Lottia gigantea]
evm.model.Hic_asm_16.783	hypothetical protein LOTGIDRAFT_165833 [Lottia gigantea]
evm.model.Hic_asm_14.579.1	NA
evm.model.Hic_asm_16.249	hypothetical protein CAPTEDRAFT_135197, partial [Capitella teleta]
evm.model.Hic_asm_4.1517	hypothetical protein, partial [Candidatus Accumulibacter sp. BA-91]
evm.model.Hic_asm_6.932	PREDICTED: mannan polymerase II complex anp1 subunit-like [Crassostrea gigas]
evm.model.Hic_asm_1.1771	NA
evm.model.Hic_asm_10.186	NA
evm.model.Hic_asm_8.251	NA
evm.model.Hic_asm_1.649	neuronal acetylcholine receptor subunit alpha-10-like precursor [Aplysia californica]
evm.model.Hic_asm_12.1477	hypothetical protein CAPTEDRAFT_159610 [Capitella teleta]
evm.model.Hic_asm_14.1758	PREDICTED: caspase-1-like [Linepithema humile]
evm.model.Hic_asm_17.1366	PREDICTED: caspase-3 [Ornithorhynchus anatinus]
evm.model.Hic_asm_17.1451	PREDICTED: caspase-3 [Ornithorhynchus anatinus]
evm.model.Hic_asm_0.1243	PREDICTED: zinc finger protein 345-like, partial [Orycteropus afer afer]
evm.model.Hic_asm_18.99	TPR repeat [Trichodesmium erythraeum IMS101]
evm.model.Hic_asm_14.539	NA
evm.model.Hic_asm_18.467	NA
evm.model.Hic_asm_11.537	hypothetical protein CGI_10005970 [Crassostrea gigas]
evm.model.Hic_asm_11.538	hypothetical protein CGI_10005970 [Crassostrea gigas]
evm.model.Hic_asm_11.1053	PREDICTED: growth arrest and DNA damage-inducible protein GADD45 gamma-like [Aplysia californica]
evm.model.Hic_asm_18.1163	Sialin [Crassostrea gigas]
evm.model.Hic_asm_18.1168	PREDICTED: sialin-like [Crassostrea gigas]
evm.model.Hic_asm_5.812	hypothetical protein CGI_10015499 [Crassostrea gigas]
evm.model.Hic_asm_9.645	NA
evm.model.Hic_asm_9.646	NA
evm.model.Hic_asm_9.647	NA
evm.model.Hic_asm_11.1238	PREDICTED: peptidyl-prolyl cis-trans isomerase FKBP1B isoform X2 [Alligator mississippiensis]
evm.model.Hic_asm_14.1290	predicted protein [Nematostella vectensis]
evm.model.Hic_asm_5.181	PREDICTED: 17-beta-hydroxysteroid dehydrogenase 14-like [Crassostrea gigas]
evm.model.Hic_asm_5.193	PREDICTED: 17-beta-hydroxysteroid dehydrogenase 14-like [Crassostrea gigas]
evm.model.Hic_asm_5.195	PREDICTED: 17-beta-hydroxysteroid dehydrogenase 14-like [Crassostrea gigas]
evm.model.Hic_asm_16.1163	hypothetical protein SOVF_152570 [Spinacia oleracea]
evm.model.Hic_asm_14.1291	NA
evm.model.Hic_asm_14.1292	NA
evm.model.Hic_asm_10.1942	NA
evm.model.Hic_asm_11.260	PREDICTED: UDP-glucose 4-epimerase-like [Saccoglossus kowalevskii]
[truncated: 2,017 more rows]
