# Supplementary material for: Chromosome-Level Clam Genome Helps Elucidate the Molecular Basis of Adaptation to a Buried Lifestyle
Source: iScience. 2020 May 11;23(6):101148. doi: 10.1016/j.isci.2020.101148 (PMC7251785; doi:10.1016/j.isci.2020.101148)
Supplement: Table S26. GO Enrichment of Unique Gene Families in Two Buried Bivalves (C. sinensis and R. philippinarum) Compared with Three Bivalves with Other Lifestyles (C. farreri, C. gigas and B. platifrons), Related to Figure 2 [file mmc3.xls]

## Sheet: Sheet1
Table S26. GO enrichment of unique gene families in two buried bivalves (C. sinensis and R. philippinarum) compared with three bivalves with other lifestyles (C. farreri, C. gigasand B. platifrons). Related to Figure 2.
GO ID	GO Term	GO Class	P-value	Adjusted P-value	Gene Number
GO:0008146	sulfotransferase activity	MF	4.97118e-24	1.18463e-20	90
GO:0008417	fucosyltransferase activity	MF	6.33025e-16	7.5425e-14	34
GO:0016758	transferase activity, transferring hexosyl groups	MF	1.16937e-12	1.07177e-10	76
GO:0005230	extracellular ligand-gated ion channel activity	MF	3.86206e-12	3.17355e-10	66
GO:0046872	metal ion binding	MF	2.0143e-11	1.26318e-09	709
GO:0043169	cation binding	MF	4.63349e-11	2.7604e-09	711
GO:0006486	protein glycosylation	BP	3.41287e-10	1.76801e-08	51
GO:0016021	receptor-mediated endocytosis	CC	5.24149e-10	2.54907e-08	1211
GO:0016020	membrane	CC	1.15479e-09	5.29206e-08	1846
GO:0044425	membrane part	CC	4.06599e-09	1.67056e-07	1233
GO:0030246	carbohydrate binding	MF	5.92398e-09	2.3781e-07	89
GO:0001733	galactosylceramide sulfotransferase activity	MF	3.35063e-08	1.24759e-06	19
GO:0044723	single-organism carbohydrate metabolic process	BP	4.68225e-08	1.71658e-06	127
GO:0006915	apoptotic process	BP	6.03664e-08	2.05505e-06	57
GO:0008378	galactosyltransferase activity	MF	2.54512e-07	7.9803e-06	28
GO:0016757	transferase activity, transferring glycosyl groups	MF	7.89499e-07	2.35172e-05	89
GO:0005509	calcium ion binding	MF	9.34208e-07	2.68219e-05	209
GO:0042981	regulation of apoptotic process	BP	1.48738e-06	4.02775e-05	40
GO:0015276	ligand-gated ion channel activity	MF	4.56057e-06	0.000109776	108
GO:0008107	galactoside 2-alpha-L-fucosyltransferase activity	MF	7.69194e-06	0.000176249	11
GO:0004930	G-protein coupled receptor activity	MF	8.63985e-06	0.000194234	722
GO:0007156	homophilic cell adhesion	BP	1.52837e-05	0.000325188	80
GO:0005975	carbohydrate metabolic process	BP	5.70926e-05	0.00107978	179
GO:0004872	receptor activity	MF	0.000108306	0.00188389	888
GO:0016263	glycoprotein-N-acetylgalactosamine 3-beta-galactosyltransferase activity	MF	0.000135686	0.00226111	8
GO:0016266	O-glycan processing	BP	0.000135686	0.00226111	8
GO:0038023	signaling receptor activity	MF	0.000195908	0.00295475	845
GO:0004888	transmembrane signaling receptor activity	MF	0.000262908	0.00356645	785
GO:0004984	olfactory receptor activity	MF	0.000270698	0.00364448	14
GO:0044461	bacterial-type flagellum part	CC	0.000478976	0.00588351	56
GO:0030154	cell differentiation	BP	0.000818834	0.00947224	23
GO:0009288	bacterial-type flagellum	CC	0.00087946	0.0101244	62
GO:0019187	beta-1,4-mannosyltransferase activity	MF	0.00121413	0.013333	6
GO:0022836	gated channel activity	MF	0.0012614	0.0137886	261
GO:0016051	carbohydrate biosynthetic process	BP	0.0013121	0.0140213	35
GO:0030518	intracellular steroid hormone receptor signaling pathway	BP	0.0014615	0.0154789	16
GO:0008191	metalloendopeptidase inhibitor activity	MF	0.0020312	0.0208635	4
GO:0019048	modulation by virus of host morphology or physiology	BP	0.00228102	0.0229353	15
GO:0019966	interleukin-1 binding	MF	0.00228102	0.0229353	15
GO:0046914	transition metal ion binding	MF	0.00240313	0.0240616	335
GO:0019955	cytokine binding	MF	0.00253077	0.0250263	24
GO:0005337	nucleoside transmembrane transporter activity	MF	0.0026316	0.0259136	16
GO:0007155	cell adhesion	BP	0.00287652	0.0279786	196
GO:0009425	bacterial-type flagellum basal body	CC	0.0040613	0.0368929	33
GO:0005031	tumor necrosis factor-activated receptor activity	MF	0.00410265	0.0368929	6
GO:0008270	zinc ion binding	MF	0.00442575	0.0390714	229
GO:0004601	peroxidase activity	MF	0.004561	0.0401065	30
GO:0005415	nucleoside:sodium symporter activity	MF	0.00487154	0.0419093	7
GO:0005834	heterotrimeric G-protein complex	CC	0.00506093	0.0430721	5
GO:0051259	protein oligomerization	BP	0.00508509	0.0431237	18
GO:0004871	signal transducer activity	MF	0.00516046	0.0434536	881
GO:0009428	bacterial-type flagellum basal body, distal rod, P ring	CC	0.00569885	0.0473183	28
GO:0007186	G-protein coupled receptor signaling pathway	BP	0.00582223	0.0478426	764
GO:0006979	response to oxidative stress	BP	0.00588088	0.0479936	31
GO:0009426	bacterial-type flagellum basal body, distal rod	CC	0.00638842	0.0512579	29
GO:0007166	cell surface receptor signaling pathway	BP	0.0065729	0.0523854	800
GO:0006690	icosanoid metabolic process	BP	0.0067957	0.0530955	9
GO:0033559	unsaturated fatty acid metabolic process	BP	0.0067957	0.0530955	9
GO:0004725	protein tyrosine phosphatase activity	MF	0.00704113	0.0546548	33
GO:0015105	arsenite transmembrane transporter activity	MF	0.00724589	0.0558801	7
GO:0015700	arsenite transport	BP	0.00724589	0.0558801	7
GO:0051260	protein homooligomerization	BP	0.00765635	0.0577376	17
GO:0044463	cell projection part	CC	0.00852757	0.0627197	57
GO:0004883	glucocorticoid receptor activity	MF	0.00890773	0.0637451	5
GO:0042921	glucocorticoid receptor signaling pathway	BP	0.00890773	0.0637451	5
GO:0043402	glucocorticoid mediated signaling pathway	BP	0.00890773	0.0637451	5
GO:1901137	carbohydrate derivative biosynthetic process	BP	0.00934226	0.066393	68
GO:0004417	hydroxyethylthiazole kinase activity	MF	0.0102595	0.0706604	6
GO:0009228	thiamine biosynthetic process	BP	0.0102595	0.0706604	6
GO:0004848	ureidoglycolate hydrolase activity	MF	0.0111905	0.0761913	3
GO:0042995	cell projection	CC	0.0126809	0.0848834	69
GO:0005283	sodium:amino acid symporter activity	MF	0.0168743	0.107805	14
GO:0005199	structural constituent of cell wall	MF	0.0170568	0.10868	18
GO:0004747	ribokinase activity	MF	0.0173398	0.109604	8
GO:0006014	D-ribose metabolic process	BP	0.0173398	0.109604	8
GO:0004022	alcohol dehydrogenase (NAD) activity	MF	0.0206982	0.127782	22
GO:0019028	viral capsid	CC	0.0209522	0.129016	58
GO:0004997	thyrotropin-releasing hormone receptor activity	MF	0.0211217	0.129059	15
GO:0008767	UDP-galactopyranose mutase activity	MF	0.0214604	0.13026	2
GO:0072358	cardiovascular system development	BP	0.0216042	0.13026	21
GO:0020037	heme binding	MF	0.0221945	0.133129	100
GO:0003721	telomeric template RNA reverse transcriptase activity	MF	0.0249295	0.146322	3
GO:0000256	allantoin catabolic process	BP	0.0249295	0.146322	3
GO:0004882	androgen receptor activity	MF	0.0254971	0.148194	7
GO:0030521	androgen receptor signaling pathway	BP	0.0254971	0.148194	7
GO:0005332	gamma-aminobutyric acid:sodium symporter activity	MF	0.0313363	0.174473	4
GO:0005540	hyaluronic acid binding	MF	0.0313363	0.174473	4
GO:0044767	single-organism developmental process	BP	0.0319131	0.17727	73
GO:0004889	acetylcholine-activated cation-selective channel activity	MF	0.0326996	0.180048	9
GO:0004944	C5a anaphylatoxin receptor activity	MF	0.0327909	0.180048	7
GO:0006691	leukotriene metabolic process	BP	0.0327909	0.180048	7
GO:0004942	anaphylatoxin receptor activity	MF	0.0332105	0.181515	18
GO:0015171	amino acid transmembrane transporter activity	MF	0.0332105	0.181515	18
GO:0009424	bacterial-type flagellum hook	CC	0.0340032	0.183325	23
GO:0044780	bacterial-type flagellum assembly	BP	0.0340032	0.183325	23
GO:0048731	system development	BP	0.036018	0.192878	31
GO:0005506	iron ion binding	MF	0.0387525	0.205216	99
GO:0051701	interaction with host	BP	0.0421365	0.220376	16
GO:0009274	peptidoglycan-based cell wall	CC	0.0462568	0.231808	13
GO:0030115	S-layer	CC	0.0462568	0.231808	13
GO:0001507	acetylcholine catabolic process in synaptic cleft	BP	0.0462887	0.231808	4
GO:0003990	acetylcholinesterase activity	MF	0.0462887	0.231808	4
GO:0042597	periplasmic space	CC	0.0463032	0.231808	33
GO:0030288	outer membrane-bounded periplasmic space	CC	0.0483837	0.241715	31
GO:0004104	cholinesterase activity	MF	0.0489022	0.24304	8
GO:0005164	tumor necrosis factor receptor binding	MF	0.0490568	0.24304	23
GO:0019838	growth factor binding	MF	0.0492859	0.243669	21
