# Supplementary material for: Chromosome-Level Clam Genome Helps Elucidate the Molecular Basis of Adaptation to a Buried Lifestyle
Source: iScience. 2020 May 11;23(6):101148. doi: 10.1016/j.isci.2020.101148 (PMC7251785; doi:10.1016/j.isci.2020.101148)
Supplement: Table S27. KEGG Enrichment of Unique Gene Families in Two Buried Bivalves (C. sinensis and R. philippinarum) Compared with Three Bivalves with Other Lifestyles (C. farreri, C. gigas and B. platifrons), Related to Figure 2 [file mmc4.xls]

## Sheet: Sheet1
Table S27. KEGG enrichment of unique gene families in two buried bivalves (C. sinensis and R. philippinarum) compared with three bivalves with other lifestyles (C. farreri, C. gigasand B. platifrons). Related to Figure 2.
Map ID	Map Title	P-value	Adjusted P-value	Gene Number
map04080	Neuroactive ligand-receptor interaction	4.78609e-29	1.42147e-26	171
map05133	Pertussis	3.73362e-21	5.54442e-19	63
map00513	Various types of N-glycan biosynthesis	9.51789e-21	9.42271e-19	67
map04745	Phototransduction - fly	6.33854e-15	4.70637e-13	42
map04744	Phototransduction	1.57864e-13	9.37712e-12	35
map04626	Plant-pathogen interaction	3.46087e-13	1.71313e-11	39
map04015	Rap1 signaling pathway	1.92997e-12	8.1886e-11	86
map05152	Tuberculosis	6.1183e-12	2.27142e-10	74
map04514	Cell adhesion molecules (CAMs)	1.43888e-11	4.74829e-10	52
map00603	Glycosphingolipid biosynthesis - globo and isoglobo series	2.77145e-11	7.41418e-10	24
map04024	cAMP signaling pathway	2.82471e-11	7.41418e-10	96
map04020	Calcium signaling pathway	3.18918e-11	7.41418e-10	85
map04728	Dopaminergic synapse	3.24526e-11	7.41418e-10	60
map00601	Glycosphingolipid biosynthesis - lacto and neolacto series	6.98945e-11	1.48276e-09	33
map04740	Olfactory transduction	1.39865e-10	2.76933e-09	44
map04970	Salivary secretion	4.85522e-10	8.56398e-09	64
map05034	Alcoholism	4.90194e-10	8.56398e-09	58
map05214	Glioma	5.92447e-10	9.77538e-09	40
map05033	Nicotine addiction	1.87522e-08	2.8238e-07	31
map04722	Neurotrophin signaling pathway	1.90155e-08	2.8238e-07	56
map04725	Cholinergic synapse	3.6014e-08	5.0934e-07	41
map04971	Gastric acid secretion	9.37745e-08	1.26596e-06	43
map04512	ECM-receptor interaction	1.29254e-07	1.62688e-06	57
map04916	Melanogenesis	1.31465e-07	1.62688e-06	45
map04750	Inflammatory mediator regulation of TRP channels	1.66148e-07	1.97384e-06	45
map05150	Staphylococcus aureus infection	5.2982e-07	6.05218e-06	19
map04713	Circadian entrainment	1.57681e-06	1.61487e-05	46
map05010	Alzheimer's disease	1.78161e-06	1.76379e-05	56
map05132	Salmonella infection	2.42405e-06	2.25833e-05	31
map04974	Protein digestion and absorption	2.47021e-06	2.25833e-05	56
map04391	Hippo signaling pathway - fly	2.50926e-06	2.25833e-05	40
map04720	Long-term potentiation	3.36726e-06	2.9414e-05	37
map04510	Focal adhesion	4.46831e-06	3.79168e-05	80
map04114	Oocyte meiosis	5.97779e-06	4.79839e-05	43
map04640	Hematopoietic cell lineage	6.32201e-06	4.94115e-05	27
map04215	Apoptosis - multiple species	1.38738e-05	0.000105654	28
map05031	Amphetamine addiction	1.49979e-05	0.000111359	37
map04912	GnRH signaling pathway	1.62405e-05	0.000117645	41
map05012	Parkinson's disease	2.32762e-05	0.000164596	41
map04925	Aldosterone synthesis and secretion	2.50802e-05	0.000169291	43
map00532	Glycosaminoglycan biosynthesis - chondroitin sulfate / dermatan sulfate	3.17707e-05	0.000209686	27
map04910	Insulin signaling pathway	3.5853e-05	0.000231486	54
map04972	Pancreatic secretion	7.79134e-05	0.000472251	44
map04151	PI3K-Akt signaling pathway	8.22616e-05	0.000488634	79
map04070	Phosphatidylinositol signaling system	0.000120904	0.000704088	41
map04261	Adrenergic signaling in cardiomyocytes	0.000163425	0.000933408	41
map04380	Osteoclast differentiation	0.000175522	0.000983584	28
map04924	Renin secretion	0.000324107	0.00178259	43
map00533	Glycosaminoglycan biosynthesis - keratan sulfate	0.00044795	0.00241893	17
map05134	Legionellosis	0.000481035	0.00255121	29
map04922	Glucagon signaling pathway	0.000530755	0.00276551	37
map04915	Estrogen signaling pathway	0.000789058	0.00384181	43
map04621	NOD-like receptor signaling pathway	0.00087099	0.0041061	23
map04911	Insulin secretion	0.000967244	0.00448862	31
map04670	Leukocyte transendothelial migration	0.000987482	0.00451203	25
map04921	Oxytocin signaling pathway	0.0012257	0.00543334	51
map04520	Adherens junction	0.00185225	0.00808999	35
map04270	Vascular smooth muscle contraction	0.00197381	0.0084271	43
map05231	Choline metabolism in cancer	0.00223225	0.00933774	37
map00534	Glycosaminoglycan biosynthesis - heparan sulfate / heparin	0.00237842	0.00967658	12
map04014	Ras signaling pathway	0.00283099	0.0113622	59
map05131	Shigellosis	0.00360863	0.0142902	22
map00512	Mucin type O-glycan biosynthesis	0.00407632	0.0159298	15
map05145	Toxoplasmosis	0.00473526	0.0182646	40
map04022	cGMP-PKG signaling pathway	0.00604197	0.0218837	49
map05020	Prion diseases	0.00635815	0.0224806	15
map04630	Jak-STAT signaling pathway	0.00689963	0.0241081	16
map00965	Betalain biosynthesis	0.0105238	0.0347286	8
map05205	Proteoglycans in cancer	0.0116249	0.0379408	57
map00740	Riboflavin metabolism	0.0133766	0.0431832	8
map04610	Complement and coagulation cascades	0.0145086	0.0458411	20
map00270	Cysteine and methionine metabolism	0.0163288	0.0505173	21
map04932	Non-alcoholic fatty liver disease (NAFLD)	0.0175192	0.0530939	32
map05030	Cocaine addiction	0.0229381	0.0667903	18
map00040	Pentose and glucuronate interconversions	0.0234467	0.0670938	15
map05222	Small cell lung cancer	0.0250814	0.0702752	29
map04672	Intestinal immune network for IgA production	0.0260999	0.0724457	4
map04668	TNF signaling pathway	0.0267342	0.0735191	26
map04650	Natural killer cell mediated cytotoxicity	0.0343099	0.0918021	18
map05100	Bacterial invasion of epithelial cells	0.0364923	0.0950719	24
