# Supplementary material for: Chromosome-Level Clam Genome Helps Elucidate the Molecular Basis of Adaptation to a Buried Lifestyle
Source: iScience. 2020 May 11;23(6):101148. doi: 10.1016/j.isci.2020.101148 (PMC7251785; doi:10.1016/j.isci.2020.101148)
Supplement: Table S28. Unique Gene Families Enriched in the Key Physiological Process in Two Buried Bivalves (C. sinensis and R. philippinarum) Compared with Three Bivalves with Other Lifestyles (C. farreri, C. gigas and B. platifrons), Related to Figure 2 [file mmc5.xls]

## Sheet: Sheet1
Table S28 Unique gene families enriched in the key physiological process in two buried bivalves (C. sinensis and R. philippinarum) compared with three bivalves with other lifestyles (C. farreri, C. gigas and B. platifrons). Related to Figure 2.
Physiological Process	GO ID/Map ID	GO Term/Map Title	GO Class	P-value	Adjusted P-value	Gene Number
Signaling systems	map04151	PI3K-Akt signaling pathway	-	8.22616e-05	0.000488634	79
	map04014	Ras signaling pathway	-	0.00283099	0.0113622	59
	map04015	Rap1 signaling pathway	-	1.92997e-12	8.1886e-11	86
	map04024	cAMP signaling pathway	-	2.82471e-11	7.41418e-10	96
	map04020	Calcium signaling pathway	-	3.18918e-11	7.41418e-10	85
Ion binding	GO:0046872	metal ion binding	MF	2.0143e-11	1.26318e-09	709
	GO:0043169	cation binding	MF	4.63349e-11	2.7604e-09	711
	GO:0005509	calcium ion binding	MF	9.34208e-07	2.68219e-05	209
	GO:0046914	transition metal ion binding	MF	0.00240313	0.0240616	335
	GO:0008270	zinc ion binding	MF	0.00442575	0.0390714	229
Immune systems	map05150	Staphylococcus aureus infection	-	5.2982e-07	6.05218e-06	19
	map04750	Inflammatory mediator regulation of TRP channels	-	1.66148e-07	1.97384e-06	45
	map04970	Salivary secretion	-	4.85522e-10	8.56398e-09	64
