# Supplementary material for: Chromosome-Level Clam Genome Helps Elucidate the Molecular Basis of Adaptation to a Buried Lifestyle
Source: iScience. 2020 May 11;23(6):101148. doi: 10.1016/j.isci.2020.101148 (PMC7251785; doi:10.1016/j.isci.2020.101148)
Supplement: Table S34. List of Genes in 24 Expanded Gene Families in Two Buried Bivalves (C. sinensis and R. philippinarum), Related to Figure 3 [file mmc6.xls]

## Sheet: Sheet1
Table S34. List of genes in 24 expanded gene families in two buried bivalves (C. sinensis and R. philippinarum). Related to Figure 3.
Gene ID	NR Annotation
evm.model.Hic_asm_13.1348	PREDICTED: heat shock 70 kDa protein 12A-like [Crassostrea gigas]
evm.model.Hic_asm_13.1391	PREDICTED: heat shock 70 kDa protein 12B-like [Crassostrea gigas]
evm.model.Hic_asm_13.1392	PREDICTED: heat shock 70 kDa protein 12B-like [Crassostrea gigas]
evm.model.Hic_asm_13.1393	PREDICTED: heat shock 70 kDa protein 12B-like [Crassostrea gigas]
evm.model.Hic_asm_13.1490	PREDICTED: heat shock 70 kDa protein 12A-like [Crassostrea gigas]
evm.model.Hic_asm_13.160	PREDICTED: heat shock 70 kDa protein 12A-like [Crassostrea gigas]
evm.model.Hic_asm_13.161	PREDICTED: heat shock 70 kDa protein 12A-like [Crassostrea gigas]
evm.model.Hic_asm_13.163	PREDICTED: heat shock 70 kDa protein 12A-like [Crassostrea gigas]
evm.model.Hic_asm_13.165	PREDICTED: heat shock 70 kDa protein 12A-like [Crassostrea gigas]
evm.model.Hic_asm_13.308	PREDICTED: heat shock 70 kDa protein 12A-like [Crassostrea gigas]
evm.model.Hic_asm_13.483	PREDICTED: heat shock 70 kDa protein 12A-like [Crassostrea gigas]
evm.model.Hic_asm_13.484	PREDICTED: heat shock 70 kDa protein 12A-like [Crassostrea gigas]
evm.model.Hic_asm_13.570	PREDICTED: heat shock 70 kDa protein 12A-like [Crassostrea gigas]
evm.model.Hic_asm_13.575	PREDICTED: heat shock 70 kDa protein 12A-like [Crassostrea gigas]
evm.model.Hic_asm_13.606	PREDICTED: heat shock 70 kDa protein 12A-like [Crassostrea gigas]
evm.model.Hic_asm_13.607	PREDICTED: heat shock 70 kDa protein 12A-like [Crassostrea gigas]
evm.model.Hic_asm_13.645	PREDICTED: heat shock 70 kDa protein 12B-like [Crassostrea gigas]
evm.model.Hic_asm_13.646	PREDICTED: heat shock 70 kDa protein 12A-like [Crassostrea gigas]
evm.model.Hic_asm_13.669	PREDICTED: heat shock 70 kDa protein 12B-like [Crassostrea gigas]
evm.model.Hic_asm_13.670	PREDICTED: heat shock 70 kDa protein 12A-like [Crassostrea gigas]
evm.model.Hic_asm_13.744	PREDICTED: heat shock 70 kDa protein 12A-like [Crassostrea gigas]
evm.model.Hic_asm_5.861	PREDICTED: heat shock 70 kDa protein 12A-like [Crassostrea gigas]
evm.model.Hic_asm_0.1679	hypothetical protein BRAFLDRAFT_89479 [Branchiostoma floridae]
evm.model.Hic_asm_1.840	hypothetical protein BRAFLDRAFT_121225 [Branchiostoma floridae]
evm.model.Hic_asm_10.2090.5	hypothetical protein BRAFLDRAFT_76141 [Branchiostoma floridae]
evm.model.Hic_asm_13.1615	hypothetical protein BRAFLDRAFT_96740 [Branchiostoma floridae]
evm.model.Hic_asm_14.794	hypothetical protein BRAFLDRAFT_89444 [Branchiostoma floridae]
evm.model.Hic_asm_2.1113	hypothetical protein BRAFLDRAFT_89444 [Branchiostoma floridae]
evm.model.Hic_asm_3.1341	PREDICTED: uncharacterized protein LOC777611 isoform X3 [Danio rerio]
evm.model.Hic_asm_4.554	hypothetical protein BRAFLDRAFT_89444 [Branchiostoma floridae]
evm.model.Hic_asm_6.811	hypothetical protein BRAFLDRAFT_121225 [Branchiostoma floridae]
evm.model.Hic_asm_7.1094	hypothetical protein BRAFLDRAFT_76141 [Branchiostoma floridae]
evm.model.Hic_asm_1.108	PREDICTED: hemicentin-1 [Latimeria chalumnae]
evm.model.Hic_asm_10.94	PREDICTED: SCO-spondin-like [Crassostrea gigas]
evm.model.Hic_asm_10.95	PREDICTED: uncharacterized protein LOC105327237 [Crassostrea gigas]
evm.model.Hic_asm_11.1696	SCO-spondin [Crassostrea gigas]
evm.model.Hic_asm_12.1009	PREDICTED: SCO-spondin-like [Crassostrea gigas]
evm.model.Hic_asm_12.1010	PREDICTED: SCO-spondin-like [Crassostrea gigas]
evm.model.Hic_asm_12.210	PREDICTED: SCO-spondin-like isoform X2 [Crassostrea gigas]
evm.model.Hic_asm_13.373	PREDICTED: SCO-spondin-like [Hydra vulgaris]
evm.model.Hic_asm_6.1397	PREDICTED: SCO-spondin-like isoform X5 [Crassostrea gigas]
evm.model.Hic_asm_6.803	PREDICTED: SCO-spondin-like [Crassostrea gigas]
evm.model.Hic_asm_8.586	PREDICTED: SCO-spondin-like [Hydra vulgaris]
evm.model.Hic_asm_9.831	Hemicentin-1 [Crassostrea gigas]
evm.model.Hic_asm_1.1198	PREDICTED: uncharacterized protein LOC105332979 [Crassostrea gigas]
evm.model.Hic_asm_1.1200	hypothetical protein CGI_10001560 [Crassostrea gigas]
evm.model.Hic_asm_1.1532	Fibrillin-1 [Crassostrea gigas]
evm.model.Hic_asm_1.1535	PREDICTED: uncharacterized protein LOC101851669 [Aplysia californica]
evm.model.Hic_asm_1.1969	PREDICTED: uncharacterized protein LOC105338278 [Crassostrea gigas]
evm.model.Hic_asm_1.1970	PREDICTED: uncharacterized protein LOC101851669 [Aplysia californica]
evm.model.Hic_asm_1.583	Fibrillin-1 [Crassostrea gigas]
evm.model.Hic_asm_1.599	Fibrillin-1 [Crassostrea gigas]
evm.model.Hic_asm_1.603	PREDICTED: uncharacterized protein LOC105346803 [Crassostrea gigas]
evm.model.Hic_asm_1.605	Fibrillin-1 [Crassostrea gigas]
evm.model.Hic_asm_1.606	PREDICTED: uncharacterized protein LOC105346803 [Crassostrea gigas]
evm.model.Hic_asm_11.389	PREDICTED: uncharacterized protein LOC101854936, partial [Aplysia californica]
evm.model.Hic_asm_11.83	PREDICTED: mucin-4-like [Crassostrea gigas]
evm.model.Hic_asm_11.84	PREDICTED: uncharacterized protein LOC105338278 [Crassostrea gigas]
evm.model.Hic_asm_18.1327	Tripartite motif-containing protein 2 [Crassostrea gigas]
evm.model.Hic_asm_2.1784	Tripartite motif-containing protein 2 [Crassostrea gigas]
evm.model.Hic_asm_5.103	Latent-transforming growth factor beta-binding protein 4 [Crassostrea gigas]
evm.model.Hic_asm_5.120	PREDICTED: mucin-4-like [Crassostrea gigas]
evm.model.Hic_asm_9.133	PREDICTED: uncharacterized protein LOC101851669 [Aplysia californica]
evm.model.Hic_asm_9.137	PREDICTED: deleted in malignant brain tumors 1 protein-like [Amphimedon queenslandica]
evm.model.Hic_asm_11.373	PREDICTED: glucose dehydrogenase [FAD, quinone]-like [Crassostrea gigas]
evm.model.Hic_asm_11.644	PREDICTED: glucose dehydrogenase [FAD, quinone]-like [Crassostrea gigas]
evm.model.Hic_asm_11.645	PREDICTED: glucose dehydrogenase [FAD, quinone]-like [Crassostrea gigas]
evm.model.Hic_asm_11.646	PREDICTED: glucose dehydrogenase [FAD, quinone]-like [Crassostrea gigas]
evm.model.Hic_asm_12.1845	PREDICTED: glucose dehydrogenase [FAD, quinone]-like [Crassostrea gigas]
evm.model.Hic_asm_12.1846	PREDICTED: glucose dehydrogenase [FAD, quinone]-like isoform X4 [Crassostrea gigas]
evm.model.Hic_asm_13.299	PREDICTED: glucose dehydrogenase [FAD, quinone]-like [Crassostrea gigas]
evm.model.Hic_asm_13.772	PREDICTED: glucose dehydrogenase [FAD, quinone]-like [Crassostrea gigas]
evm.model.Hic_asm_14.1427	PREDICTED: glucose dehydrogenase [FAD, quinone]-like [Crassostrea gigas]
evm.model.Hic_asm_14.152	PREDICTED: glucose dehydrogenase [FAD, quinone]-like isoform X4 [Crassostrea gigas]
evm.model.Hic_asm_14.154	PREDICTED: glucose dehydrogenase [FAD, quinone]-like isoform X2 [Crassostrea gigas]
evm.model.Hic_asm_14.155	PREDICTED: glucose dehydrogenase [FAD, quinone]-like isoform X2 [Crassostrea gigas]
evm.model.Hic_asm_14.156	hypothetical protein CAPTEDRAFT_227635 [Capitella teleta]
evm.model.Hic_asm_14.1643	PREDICTED: glucose dehydrogenase [FAD, quinone]-like [Crassostrea gigas]
evm.model.Hic_asm_5.822	PREDICTED: glucose dehydrogenase [FAD, quinone]-like [Crassostrea gigas]
evm.model.Hic_asm_6.1410	PREDICTED: glucose dehydrogenase [FAD, quinone]-like isoform X1 [Crassostrea gigas]
evm.model.Hic_asm_6.1411	PREDICTED: glucose dehydrogenase [FAD, quinone]-like isoform X3 [Crassostrea gigas]
evm.model.Hic_asm_12.435	Solute carrier family 23 member 2 [Crassostrea gigas]
evm.model.Hic_asm_15.1576	PREDICTED: solute carrier family 23 member 1-like isoform X1 [Crassostrea gigas]
evm.model.Hic_asm_15.1685.3	Solute carrier family 23 member 2 [Crassostrea gigas]
evm.model.Hic_asm_15.1773	PREDICTED: solute carrier family 23 member 1-like isoform X2 [Crassostrea gigas]
evm.model.Hic_asm_15.354	PREDICTED: solute carrier family 23 member 2-like [Crassostrea gigas]
evm.model.Hic_asm_15.378	hypothetical protein LOTGIDRAFT_160815 [Lottia gigantea]
evm.model.Hic_asm_15.607	PREDICTED: solute carrier family 23 member 1-like isoform X1 [Crassostrea gigas]
evm.model.Hic_asm_15.710	hypothetical protein LOTGIDRAFT_160815 [Lottia gigantea]
evm.model.Hic_asm_17.697	Solute carrier family 23 member 2 [Crassostrea gigas]
evm.model.Hic_asm_3.334	PREDICTED: solute carrier family 23 member 1-like isoform X1 [Crassostrea gigas]
evm.model.Hic_asm_3.335	PREDICTED: solute carrier family 23 member 1-like isoform X2 [Crassostrea gigas]
evm.model.Hic_asm_3.659	hypothetical protein LOTGIDRAFT_160815 [Lottia gigantea]
evm.model.Hic_asm_3.681	PREDICTED: solute carrier family 23 member 1-like isoform X2 [Crassostrea gigas]
evm.model.Hic_asm_3.820	PREDICTED: solute carrier family 23 member 1-like isoform X5 [Crassostrea gigas]
evm.model.original_scaffold_440_pilon.326	PREDICTED: solute carrier family 23 member 1-like isoform X2 [Crassostrea gigas]
evm.model.Hic_asm_10.162	hypothetical protein LOTGIDRAFT_132442 [Lottia gigantea]
evm.model.Hic_asm_10.163	hypothetical protein BRAFLDRAFT_85664 [Branchiostoma floridae]
evm.model.Hic_asm_10.812	hypothetical protein LOTGIDRAFT_132442 [Lottia gigantea]
evm.model.Hic_asm_13.1807	PREDICTED: G-protein coupled receptor GRL101-like [Crassostrea gigas]
evm.model.Hic_asm_18.1710	PREDICTED: G-protein coupled receptor GRL101-like [Crassostrea gigas]
evm.model.Hic_asm_18.1713	PREDICTED: G-protein coupled receptor GRL101-like [Crassostrea gigas]
evm.model.Hic_asm_2.843	PREDICTED: G-protein coupled receptor GRL101-like [Crassostrea gigas]
evm.model.Hic_asm_3.1456	hypothetical protein LOTGIDRAFT_132442 [Lottia gigantea]
evm.model.Hic_asm_5.107.1	PREDICTED: G-protein coupled receptor GRL101-like [Crassostrea gigas]
evm.model.Hic_asm_5.263_evm.model.Hic_asm_5.264	PREDICTED: G-protein coupled receptor GRL101-like [Crassostrea gigas]
evm.model.Hic_asm_5.507	PREDICTED: G-protein coupled receptor GRL101-like [Crassostrea gigas]
evm.model.Hic_asm_5.508	PREDICTED: G-protein coupled receptor GRL101-like [Crassostrea gigas]
evm.model.Hic_asm_5.513	PREDICTED: G-protein coupled receptor GRL101-like [Crassostrea gigas]
evm.model.Hic_asm_0.74	PREDICTED: CD109 antigen-like isoform X4 [Crassostrea gigas]
evm.model.Hic_asm_13.16	PREDICTED: CD109 antigen-like isoform X4 [Crassostrea gigas]
evm.model.Hic_asm_13.234	hypothetical protein CGI_10023765 [Crassostrea gigas]
evm.model.Hic_asm_13.235	PREDICTED: CD109 antigen-like [Crassostrea gigas]
evm.model.Hic_asm_13.416	PREDICTED: CD109 antigen-like isoform X2 [Crassostrea gigas]
evm.model.Hic_asm_13.417	PREDICTED: CD109 antigen-like isoform X2 [Crassostrea gigas]
evm.model.Hic_asm_13.760	hypothetical protein CGI_10023765 [Crassostrea gigas]
evm.model.Hic_asm_2.1521	PREDICTED: CD109 antigen-like isoform X1 [Crassostrea gigas]
evm.model.Hic_asm_3.1159.1	PREDICTED: CD109 antigen-like isoform X1 [Crassostrea gigas]
evm.model.Hic_asm_3.1166	PREDICTED: CD109 antigen-like isoform X1 [Crassostrea gigas]
evm.model.Hic_asm_3.773_evm.model.Hic_asm_3.775	PREDICTED: CD109 antigen-like isoform X1 [Crassostrea gigas]
evm.model.Hic_asm_4.1370.1	PREDICTED: CD109 antigen-like [Crassostrea gigas]
evm.model.Hic_asm_4.1371	PREDICTED: CD109 antigen-like isoform X2 [Crassostrea gigas]
evm.model.Hic_asm_4.1372	thioester-containing protein [Azumapecten farreri]
evm.model.Hic_asm_4.1443	PREDICTED: CD109 antigen-like isoform X1 [Crassostrea gigas]
evm.model.Hic_asm_0.1480	PREDICTED: uncharacterized protein LOC105348641 [Crassostrea gigas]
evm.model.Hic_asm_0.1481	PREDICTED: uncharacterized protein LOC105348641 [Crassostrea gigas]
evm.model.Hic_asm_0.1498	PREDICTED: uncharacterized protein LOC105348641 [Crassostrea gigas]
evm.model.Hic_asm_0.1520	PREDICTED: uncharacterized protein LOC105348641 [Crassostrea gigas]
evm.model.Hic_asm_0.2323	PREDICTED: uncharacterized protein LOC105347506 [Crassostrea gigas]
evm.model.Hic_asm_0.2328_evm.model.Hic_asm_0.2327	PREDICTED: uncharacterized protein LOC105348641 [Crassostrea gigas]
evm.model.Hic_asm_0.2332	PREDICTED: uncharacterized protein LOC105348641 [Crassostrea gigas]
evm.model.Hic_asm_3.1336	PREDICTED: uncharacterized protein LOC105348641 [Crassostrea gigas]
evm.model.Hic_asm_3.864	PREDICTED: uncharacterized protein LOC105347506 [Crassostrea gigas]
evm.model.Hic_asm_3.893	PREDICTED: uncharacterized protein LOC105326363 [Crassostrea gigas]
evm.model.Hic_asm_1.1800	sialic acid-binding lectin [Ruditapes philippinarum]
evm.model.Hic_asm_1.1803	sialic acid-binding lectin [Ruditapes philippinarum]
evm.model.Hic_asm_1.1835	sialic acid-binding lectin [Ruditapes philippinarum]
evm.model.Hic_asm_15.242	sialic acid-binding lectin [Ruditapes philippinarum]
evm.model.Hic_asm_15.418	sialic acid-binding lectin [Ruditapes philippinarum]
evm.model.Hic_asm_8.753	sialic acid-binding lectin [Ruditapes philippinarum]
evm.model.Hic_asm_9.380.1	PREDICTED: von Willebrand factor D and EGF domain-containing protein-like, partial [Crassostrea gigas]
evm.model.Hic_asm_9.397	PREDICTED: von Willebrand factor D and EGF domain-containing protein-like, partial [Crassostrea gigas]
evm.model.Hic_asm_9.533	PREDICTED: von Willebrand factor D and EGF domain-containing protein-like, partial [Crassostrea gigas]
evm.model.Hic_asm_9.535	PREDICTED: von Willebrand factor D and EGF domain-containing protein-like, partial [Crassostrea gigas]
evm.model.Hic_asm_9.539	PREDICTED: von Willebrand factor D and EGF domain-containing protein-like, partial [Crassostrea gigas]
evm.model.Hic_asm_0.15	PREDICTED: interferon-inducible GTPase 5-like [Chelonia mydas]
evm.model.Hic_asm_0.17	PREDICTED: interferon-inducible GTPase 5-like [Chelonia mydas]
evm.model.Hic_asm_0.379	PREDICTED: interferon-inducible GTPase 5 [Chrysemys picta bellii]
evm.model.Hic_asm_12.1928	PREDICTED: interferon-inducible GTPase 5-like [Haplochromis burtoni]
evm.model.Hic_asm_3.139	PREDICTED: interferon-inducible GTPase 5-like [Chrysemys picta bellii]
evm.model.Hic_asm_3.209	Interferon-inducible GTPase 5 [Chelonia mydas]
evm.model.Hic_asm_3.210	PREDICTED: interferon-inducible GTPase 5-like [Haplochromis burtoni]
evm.model.Hic_asm_3.215	PREDICTED: interferon-inducible GTPase 5-like [Neolamprologus brichardi]
evm.model.Hic_asm_8.724	PREDICTED: interferon-inducible GTPase 5-like isoform X1 [Anolis carolinensis]
evm.model.Hic_asm_12.459	Tenascin-X [Crassostrea gigas]
evm.model.Hic_asm_12.464	PREDICTED: uncharacterized protein LOC105342521 [Crassostrea gigas]
evm.model.Hic_asm_12.467	PREDICTED: uncharacterized protein LOC105342521 [Crassostrea gigas]
evm.model.Hic_asm_12.468	Tenascin-X [Crassostrea gigas]
evm.model.Hic_asm_12.469	PREDICTED: uncharacterized protein LOC105342521 [Crassostrea gigas]
evm.model.Hic_asm_12.475	PREDICTED: uncharacterized protein LOC105342521 [Crassostrea gigas]
evm.model.Hic_asm_12.477	PREDICTED: uncharacterized protein LOC105342521 [Crassostrea gigas]
evm.model.Hic_asm_12.817	PREDICTED: uncharacterized protein LOC105342521 [Crassostrea gigas]
evm.model.Hic_asm_12.818	PREDICTED: uncharacterized protein LOC105342521 [Crassostrea gigas]
evm.model.Hic_asm_12.819	PREDICTED: uncharacterized protein LOC105342521 [Crassostrea gigas]
evm.model.Hic_asm_12.821	PREDICTED: uncharacterized protein LOC105342521 [Crassostrea gigas]
evm.model.Hic_asm_12.823	PREDICTED: uncharacterized protein LOC105342521 [Crassostrea gigas]
evm.model.Hic_asm_12.825	PREDICTED: uncharacterized protein LOC105342521 [Crassostrea gigas]
evm.model.Hic_asm_12.826	Tenascin-X [Crassostrea gigas]
evm.model.Hic_asm_13.860	PREDICTED: uncharacterized protein LOC105342521 [Crassostrea gigas]
evm.model.Hic_asm_13.861	Tenascin-X [Crassostrea gigas]
evm.model.Hic_asm_13.863	PREDICTED: uncharacterized protein LOC105342521 [Crassostrea gigas]
evm.model.Hic_asm_13.865	PREDICTED: uncharacterized protein LOC105342521 [Crassostrea gigas]
evm.model.Hic_asm_13.866	PREDICTED: uncharacterized protein LOC105342521 [Crassostrea gigas]
evm.model.Hic_asm_13.869	Tenascin-X [Crassostrea gigas]
evm.model.Hic_asm_1.1419	hypothetical protein CGI_10009929 [Crassostrea gigas]
evm.model.Hic_asm_1.1420	hypothetical protein CGI_10009929 [Crassostrea gigas]
evm.model.Hic_asm_1.1421	hypothetical protein CGI_10009929 [Crassostrea gigas]
evm.model.Hic_asm_1.1422	hypothetical protein CGI_10009929 [Crassostrea gigas]
evm.model.Hic_asm_1.1423	hypothetical protein CGI_10009929 [Crassostrea gigas]
evm.model.Hic_asm_1.1424	hypothetical protein CGI_10009929 [Crassostrea gigas]
evm.model.Hic_asm_1.1922	hypothetical protein CGI_10009929 [Crassostrea gigas]
evm.model.Hic_asm_1.1923	hypothetical protein CGI_10009929 [Crassostrea gigas]
evm.model.Hic_asm_1.1925	hypothetical protein CGI_10009929 [Crassostrea gigas]
evm.model.Hic_asm_1.1926	hypothetical protein CGI_10009929 [Crassostrea gigas]
evm.model.Hic_asm_1.1927	hypothetical protein CGI_10009929 [Crassostrea gigas]
evm.model.Hic_asm_1.1928	hypothetical protein CGI_10009929 [Crassostrea gigas]
evm.model.Hic_asm_1.1930	hypothetical protein CGI_10009929 [Crassostrea gigas]
evm.model.Hic_asm_1.1931	hypothetical protein CGI_10009929 [Crassostrea gigas]
evm.model.Hic_asm_1.1932	hypothetical protein CGI_10009929 [Crassostrea gigas]
evm.model.Hic_asm_1.1933	hypothetical protein CGI_10009929 [Crassostrea gigas]
evm.model.Hic_asm_1.1934	hypothetical protein CGI_10009929 [Crassostrea gigas]
evm.model.Hic_asm_1.1941	hypothetical protein CGI_10009929 [Crassostrea gigas]
evm.model.Hic_asm_1.1943	hypothetical protein CGI_10009929 [Crassostrea gigas]
evm.model.Hic_asm_1.1944	hypothetical protein CGI_10009929 [Crassostrea gigas]
evm.model.Hic_asm_1.1945	hypothetical protein CGI_10009929 [Crassostrea gigas]
evm.model.Hic_asm_1.1947	hypothetical protein CGI_10009929 [Crassostrea gigas]
evm.model.Hic_asm_1.1948	hypothetical protein CGI_10009929 [Crassostrea gigas]
evm.model.Hic_asm_3.1392	hypothetical protein CGI_10012218 [Crassostrea gigas]
evm.model.Hic_asm_3.1394	hypothetical protein CGI_10009929 [Crassostrea gigas]
evm.model.Hic_asm_3.1395	hypothetical protein CGI_10009929 [Crassostrea gigas]
evm.model.Hic_asm_3.1396	hypothetical protein CGI_10009929 [Crassostrea gigas]
evm.model.Hic_asm_3.1397	hypothetical protein CGI_10012218 [Crassostrea gigas]
evm.model.Hic_asm_3.1398	hypothetical protein CGI_10012218 [Crassostrea gigas]
evm.model.Hic_asm_3.1400	hypothetical protein CGI_10009929 [Crassostrea gigas]
evm.model.Hic_asm_3.1401	hypothetical protein CGI_10009929 [Crassostrea gigas]
evm.model.Hic_asm_3.1402	hypothetical protein CGI_10009929 [Crassostrea gigas]
evm.model.Hic_asm_3.1405	hypothetical protein CGI_10009929 [Crassostrea gigas]
evm.model.Hic_asm_3.1406	hypothetical protein CGI_10012218 [Crassostrea gigas]
evm.model.Hic_asm_3.1407	hypothetical protein CGI_10012218 [Crassostrea gigas]
evm.model.Hic_asm_3.1408	hypothetical protein CGI_10012218 [Crassostrea gigas]
evm.model.Hic_asm_3.1409	hypothetical protein CGI_10009929 [Crassostrea gigas]
evm.model.Hic_asm_3.1410	hypothetical protein CGI_10012218 [Crassostrea gigas]
evm.model.Hic_asm_3.1411	hypothetical protein CGI_10009929 [Crassostrea gigas]
evm.model.Hic_asm_3.1412	hypothetical protein CGI_10009929 [Crassostrea gigas]
evm.model.Hic_asm_3.1413	hypothetical protein CGI_10012218 [Crassostrea gigas]
evm.model.Hic_asm_3.1415	hypothetical protein CGI_10009929 [Crassostrea gigas]
evm.model.Hic_asm_3.1416	hypothetical protein CGI_10009929 [Crassostrea gigas]
evm.model.Hic_asm_3.1417	hypothetical protein CGI_10012218 [Crassostrea gigas]
evm.model.Hic_asm_11.1194	PREDICTED: uncharacterized protein LOC100373140 [Saccoglossus kowalevskii]
evm.model.Hic_asm_18.345	predicted protein [Nematostella vectensis]
evm.model.Hic_asm_2.7	predicted protein [Nematostella vectensis]
evm.model.Hic_asm_9.46	predicted protein [Nematostella vectensis]
evm.model.Hic_asm_9.630	predicted protein [Nematostella vectensis]
evm.model.Hic_asm_9.751	predicted protein [Nematostella vectensis]
evm.model.Hic_asm_9.847	predicted protein [Nematostella vectensis]
evm.model.Hic_asm_9.893	predicted protein [Nematostella vectensis]
evm.model.Hic_asm_9.907	PREDICTED: uncharacterized protein LOC100373140 [Saccoglossus kowalevskii]
evm.model.Hic_asm_0.554	PREDICTED: uncharacterized protein LOC105345273 [Crassostrea gigas]
evm.model.Hic_asm_1.1379	PREDICTED: uncharacterized protein LOC105330318 [Crassostrea gigas]
evm.model.Hic_asm_1.713	PREDICTED: uncharacterized protein LOC105345273 [Crassostrea gigas]
evm.model.Hic_asm_12.526	hypothetical protein CGI_10023450 [Crassostrea gigas]
evm.model.Hic_asm_14.29	hypothetical protein CGI_10023450 [Crassostrea gigas]
evm.model.Hic_asm_15.174	hypothetical protein CGI_10023450 [Crassostrea gigas]
evm.model.Hic_asm_18.1498	hypothetical protein CGI_10014371 [Crassostrea gigas]
evm.model.Hic_asm_2.132	hypothetical protein CGI_10023450 [Crassostrea gigas]
evm.model.Hic_asm_2.1740	hypothetical protein CGI_10023450 [Crassostrea gigas]
evm.model.Hic_asm_3.148	PREDICTED: uncharacterized protein LOC105345273 [Crassostrea gigas]
evm.model.Hic_asm_4.786	PREDICTED: uncharacterized protein LOC105345273 [Crassostrea gigas]
evm.model.Hic_asm_4.965	hypothetical protein CGI_10023450 [Crassostrea gigas]
evm.model.Hic_asm_5.1543	hypothetical protein CGI_10023450 [Crassostrea gigas]
evm.model.Hic_asm_7.1009	PREDICTED: uncharacterized protein LOC105330318 [Crassostrea gigas]
evm.model.original_scaffold_209_pilon.1	PREDICTED: uncharacterized protein LOC105336596 [Crassostrea gigas]
evm.model.Hic_asm_13.2106	PREDICTED: uncharacterized protein LOC105330755 isoform X2 [Crassostrea gigas]
evm.model.Hic_asm_7.504	PREDICTED: UDP-D-xylose:L-fucose alpha-1,3-D-xylosyltransferase 2 isoform X2 [Strongylocentrotus purpuratus]
