# Supplementary material for: Chromosome-Level Clam Genome Helps Elucidate the Molecular Basis of Adaptation to a Buried Lifestyle
Source: iScience. 2020 May 11;23(6):101148. doi: 10.1016/j.isci.2020.101148 (PMC7251785; doi:10.1016/j.isci.2020.101148)
Supplement: Table S35. GO Enrichment of Expanded Gene Families in Two Buried Bivalves (C. sinensis and R. philippinarum), Related to Figure 3 [file mmc7.xls]

## Sheet: Sheet1
Table S35. GO enrichment of expanded gene families in two buried bivalves (C. sinensis and R. philippinarum). Related to Figure 3.
GO ID	GO Term	GO Class	P-value	Adjusted P-value	Gene Number
GO:0006898	receptor-mediated endocytosis	BP	3.50724e-35	3.01622e-32	28
GO:0005044	scavenger receptor activity	MF	1.07454e-27	2.31025e-25	32
GO:0050660	flavin adenine dinucleotide binding	MF	2.94739e-14	4.22459e-12	17
GO:0005615	extracellular space	CC	2.49639e-11	3.06699e-09	14
GO:0016614	oxidoreductase activity, acting on CH-OH group of donors	MF	1.20764e-10	1.29821e-08	18
GO:0004866	endopeptidase inhibitor activity	MF	1.92817e-09	1.65823e-07	14
GO:0007160	cell-matrix adhesion	BP	7.39465e-07	3.533e-05	7
GO:0030154	cell differentiation	BP	9.91608e-07	4.48833e-05	8
GO:0030234	enzyme regulator activity	MF	3.03482e-06	0.000124283	19
GO:0005509	calcium ion binding	MF	8.84414e-06	0.000345725	24
GO:0005579	membrane attack complex	CC	1.62435e-05	0.000607364	3
GO:0015057	thrombin receptor activity	MF	6.32403e-05	0.00217547	7
GO:0070493	thrombin receptor signaling pathway	BP	6.32403e-05	0.00217547	7
GO:0044767	single-organism developmental process	BP	0.000100709	0.00328991	13
GO:0004872	receptor activity	MF	0.000250498	0.00769386	75
GO:0016020	membrane	CC	0.000290959	0.00862843	136
GO:0007155	cell adhesion	BP	0.000395554	0.0109734	22
GO:0001525	angiogenesis	BP	0.00100244	0.0233001	4
GO:0016500	protein-hormone receptor activity	MF	0.00131852	0.0290751	7
GO:0072358	cardiovascular system development	BP	0.00148645	0.0304369	5
GO:0016525	negative regulation of angiogenesis	BP	0.00183678	0.0367357	3
GO:0051179	localization	BP	0.00264236	0.0454487	73
GO:0005576	extracellular region	CC	0.00413075	0.0634366	25
GO:0006810	transport	BP	0.00723325	0.100332	68
GO:0036094	small molecule binding	MF	0.00759415	0.102046	47
GO:0005353	fructose transmembrane transporter activity	MF	0.00943548	0.121112	1
GO:0015755	fructose transport	BP	0.00943548	0.121112	1
GO:0000166	nucleotide binding	MF	0.0112785	0.140572	45
GO:0055114	oxidation-reduction process	BP	0.0136125	0.15609	29
GO:0007596	blood coagulation	BP	0.0172362	0.183002	5
GO:0004713	protein tyrosine kinase activity	MF	0.0175232	0.183019	9
GO:0050525	cutinase activity	MF	0.0187823	0.187891	1
GO:0045333	cellular respiration	BP	0.0217461	0.197929	4
GO:0055085	transmembrane transport	BP	0.0246431	0.214071	20
GO:0008239	dipeptidyl-peptidase activity	MF	0.0280413	0.238768	1
GO:0043168	anion binding	MF	0.028614	0.241255	45
GO:0016805	dipeptidase activity	MF	0.0372133	0.29094	1
GO:0008964	phosphoenolpyruvate carboxylase activity	MF	0.0372133	0.29094	1
GO:0015977	carbon fixation	BP	0.0372133	0.29094	1
GO:0006030	chitin metabolic process	BP	0.0426347	0.310727	3
