# Supplementary material for: Chromosome-Level Clam Genome Helps Elucidate the Molecular Basis of Adaptation to a Buried Lifestyle
Source: iScience. 2020 May 11;23(6):101148. doi: 10.1016/j.isci.2020.101148 (PMC7251785; doi:10.1016/j.isci.2020.101148)
Supplement: Table S36. KEGG Enrichment of Expanded Gene Families in Two Buried Bivalves (C. sinensis and R. philippinarum), Related to Figure 3 [file mmc8.xls]

## Sheet: Sheet1
Table S36. KEGG enrichment of expanded gene families in two buried bivalves (C. sinensis and R. philippinarum). Related to Figure 3.
Map ID	Map Title	P-value	Adjusted P-value	Gene Number
map00260	Glycine, serine and threonine metabolism	1.39669e-16	5.30742e-15	17
map05205	Proteoglycans in cancer	1.2517e-12	2.37823e-11	21
map05219	Bladder cancer	3.22641e-10	4.08679e-09	10
map04621	NOD-like receptor signaling pathway	1.18754e-08	1.12817e-07	10
map05206	MicroRNAs in cancer	3.72953e-08	2.83444e-07	16
map05132	Salmonella infection	6.28256e-08	3.97896e-07	10
map05230	Central carbon metabolism in cancer	1.20003e-07	6.51445e-07	10
map05134	Legionellosis	1.75556e-07	8.33889e-07	10
map04550	Signaling pathways regulating pluripotency of stem cells	2.90848e-07	1.22803e-06	10
map04668	TNF signaling pathway	3.64418e-06	1.38479e-05	9
map04810	Regulation of actin cytoskeleton	0.000106992	0.000369608	10
map04010	MAPK signaling pathway	0.000340185	0.00107725	10
map04014	Ras signaling pathway	0.000733064	0.0021428	10
map04015	Rap1 signaling pathway	0.00107385	0.00291473	10
map04151	PI3K-Akt signaling pathway	0.00137641	0.00348691	11
map04144	Endocytosis	0.00540464	0.012836	10
map05200	Pathways in cancer	0.0109324	0.0244371	10
map04080	Neuroactive ligand-receptor interaction	0.013778	0.0290868	12
map04320	Dorso-ventral axis formation	0.0159689	0.0319377	5
map04330	Notch signaling pathway	0.0183571	0.0348784	5
