# Supplementary material for: Chromosome-Level Clam Genome Helps Elucidate the Molecular Basis of Adaptation to a Buried Lifestyle
Source: iScience. 2020 May 11;23(6):101148. doi: 10.1016/j.isci.2020.101148 (PMC7251785; doi:10.1016/j.isci.2020.101148)
Supplement: Table S37. List of Genes in Expanded Gene Families Enriched in the Immune Systems in Two Buried Bivalves (C. sinensis and R. philippinarum), Related to Figure 3 [file mmc9.xls]

## Sheet: Sheet1
Table S37. List of genes in expanded gene families enriched in the immune systems in two buried bivalves (C. sinensis and R. philippinarum). Related to Figure 3.
Map Title/ GO Term	Gene ID	NR Annotation
Proteoglycans in cancer (map05205)	evm.model.Hic_asm_13.1348	PREDICTED: heat shock 70 kDa protein 12A-like [Crassostrea gigas]
	evm.model.Hic_asm_13.1392	PREDICTED: heat shock 70 kDa protein 12B-like [Crassostrea gigas]
	evm.model.Hic_asm_13.1393	PREDICTED: heat shock 70 kDa protein 12B-like [Crassostrea gigas]
	evm.model.Hic_asm_13.1490	PREDICTED: heat shock 70 kDa protein 12A-like [Crassostrea gigas]
	evm.model.Hic_asm_13.160	PREDICTED: heat shock 70 kDa protein 12A-like [Crassostrea gigas]
	evm.model.Hic_asm_13.161	PREDICTED: heat shock 70 kDa protein 12A-like [Crassostrea gigas]
	evm.model.Hic_asm_13.163	PREDICTED: heat shock 70 kDa protein 12A-like [Crassostrea gigas]
	evm.model.Hic_asm_13.165	PREDICTED: heat shock 70 kDa protein 12A-like [Crassostrea gigas]
	evm.model.Hic_asm_13.308	PREDICTED: heat shock 70 kDa protein 12A-like [Crassostrea gigas]
	evm.model.Hic_asm_13.483	PREDICTED: heat shock 70 kDa protein 12A-like [Crassostrea gigas]
	evm.model.Hic_asm_13.484	PREDICTED: heat shock 70 kDa protein 12A-like [Crassostrea gigas]
	evm.model.Hic_asm_13.570	PREDICTED: heat shock 70 kDa protein 12A-like [Crassostrea gigas]
	evm.model.Hic_asm_13.575	PREDICTED: heat shock 70 kDa protein 12A-like [Crassostrea gigas]
	evm.model.Hic_asm_13.606	PREDICTED: heat shock 70 kDa protein 12A-like [Crassostrea gigas]
	evm.model.Hic_asm_13.607	PREDICTED: heat shock 70 kDa protein 12A-like [Crassostrea gigas]
	evm.model.Hic_asm_13.645	PREDICTED: heat shock 70 kDa protein 12B-like [Crassostrea gigas]
	evm.model.Hic_asm_13.646	PREDICTED: heat shock 70 kDa protein 12A-like [Crassostrea gigas]
	evm.model.Hic_asm_13.669	PREDICTED: heat shock 70 kDa protein 12B-like [Crassostrea gigas]
	evm.model.Hic_asm_13.670	PREDICTED: heat shock 70 kDa protein 12A-like [Crassostrea gigas]
	evm.model.Hic_asm_13.744	PREDICTED: heat shock 70 kDa protein 12A-like [Crassostrea gigas]
	evm.model.Hic_asm_5.861	PREDICTED: heat shock 70 kDa protein 12A-like [Crassostrea gigas]
Salmonella infection (map05132)	evm.model.Hic_asm_0.1679	hypothetical protein BRAFLDRAFT_89479 [Branchiostoma floridae]
	evm.model.Hic_asm_1.840	hypothetical protein BRAFLDRAFT_121225 [Branchiostoma floridae]
	evm.model.Hic_asm_10.2090.5	hypothetical protein BRAFLDRAFT_76141 [Branchiostoma floridae]
	evm.model.Hic_asm_13.1615	hypothetical protein BRAFLDRAFT_96740 [Branchiostoma floridae]
	evm.model.Hic_asm_14.794	hypothetical protein BRAFLDRAFT_89444 [Branchiostoma floridae]
	evm.model.Hic_asm_2.1113	hypothetical protein BRAFLDRAFT_89444 [Branchiostoma floridae]
	evm.model.Hic_asm_3.1341	PREDICTED: uncharacterized protein LOC777611 isoform X3 [Danio rerio]
	evm.model.Hic_asm_4.554	hypothetical protein BRAFLDRAFT_89444 [Branchiostoma floridae]
	evm.model.Hic_asm_6.811	hypothetical protein BRAFLDRAFT_121225 [Branchiostoma floridae]
	evm.model.Hic_asm_7.1094	hypothetical protein BRAFLDRAFT_76141 [Branchiostoma floridae]
TNF signaling pathway (map04668)	evm.model.Hic_asm_0.15	PREDICTED: interferon-inducible GTPase 5-like [Chelonia mydas]
	evm.model.Hic_asm_0.17	PREDICTED: interferon-inducible GTPase 5-like [Chelonia mydas]
	evm.model.Hic_asm_0.379	PREDICTED: interferon-inducible GTPase 5 [Chrysemys picta bellii]
	evm.model.Hic_asm_12.1928	PREDICTED: interferon-inducible GTPase 5-like [Haplochromis burtoni]
	evm.model.Hic_asm_3.139	PREDICTED: interferon-inducible GTPase 5-like [Chrysemys picta bellii]
	evm.model.Hic_asm_3.209	Interferon-inducible GTPase 5 [Chelonia mydas]
	evm.model.Hic_asm_3.210	PREDICTED: interferon-inducible GTPase 5-like [Haplochromis burtoni]
	evm.model.Hic_asm_3.215	PREDICTED: interferon-inducible GTPase 5-like [Neolamprologus brichardi]
	evm.model.Hic_asm_8.724	PREDICTED: interferon-inducible GTPase 5-like isoform X1 [Anolis carolinensis]
PI3K-Akt signaling pathway (map04151)	evm.model.Hic_asm_0.1480	PREDICTED: uncharacterized protein LOC105348641 [Crassostrea gigas]
	evm.model.Hic_asm_0.1481	PREDICTED: uncharacterized protein LOC105348641 [Crassostrea gigas]
	evm.model.Hic_asm_0.1498	PREDICTED: uncharacterized protein LOC105348641 [Crassostrea gigas]
	evm.model.Hic_asm_0.1520	PREDICTED: uncharacterized protein LOC105348641 [Crassostrea gigas]
	evm.model.Hic_asm_0.2323	PREDICTED: uncharacterized protein LOC105347506 [Crassostrea gigas]
	evm.model.Hic_asm_0.2328	PREDICTED: uncharacterized protein LOC105348641 [Crassostrea gigas]
	evm.model.Hic_asm_0.2327	PREDICTED: uncharacterized protein LOC105348641 [Crassostrea gigas]
	evm.model.Hic_asm_0.2332	PREDICTED: uncharacterized protein LOC105348641 [Crassostrea gigas]
	evm.model.Hic_asm_3.1336	PREDICTED: uncharacterized protein LOC105348641 [Crassostrea gigas]
	evm.model.Hic_asm_3.864	PREDICTED: uncharacterized protein LOC105347506 [Crassostrea gigas]
	evm.model.Hic_asm_3.893	PREDICTED: uncharacterized protein LOC105326363 [Crassostrea gigas]
	evm.model.Hic_asm_12.468	Tenascin-X [Crassostrea gigas]
Scavenger receptor activity (GO:0005044)	evm.model.Hic_asm_1.603	PREDICTED: uncharacterized protein LOC105346803 [Crassostrea gigas]
	evm.model.Hic_asm_5.103	Latent-transforming growth factor beta-binding protein 4 [Crassostrea gigas]
	evm.model.Hic_asm_9.133	PREDICTED: uncharacterized protein LOC101851669 [Aplysia californica]
	evm.model.Hic_asm_9.137	PREDICTED: deleted in malignant brain tumors 1 protein-like [Amphimedon queenslandica]
	evm.model.Hic_asm_1.1419	hypothetical protein CGI_10009929 [Crassostrea gigas]
	evm.model.Hic_asm_1.1420	hypothetical protein CGI_10009929 [Crassostrea gigas]
	evm.model.Hic_asm_1.1421	hypothetical protein CGI_10009929 [Crassostrea gigas]
	evm.model.Hic_asm_1.1922	hypothetical protein CGI_10009929 [Crassostrea gigas]
	evm.model.Hic_asm_1.1925	hypothetical protein CGI_10009929 [Crassostrea gigas]
	evm.model.Hic_asm_1.1927	hypothetical protein CGI_10009929 [Crassostrea gigas]
	evm.model.Hic_asm_1.1928	hypothetical protein CGI_10009929 [Crassostrea gigas]
	evm.model.Hic_asm_1.1930	hypothetical protein CGI_10009929 [Crassostrea gigas]
	evm.model.Hic_asm_1.1931	hypothetical protein CGI_10009929 [Crassostrea gigas]
	evm.model.Hic_asm_1.1933	hypothetical protein CGI_10009929 [Crassostrea gigas]
	evm.model.Hic_asm_1.1934	hypothetical protein CGI_10009929 [Crassostrea gigas]
	evm.model.Hic_asm_1.1941	hypothetical protein CGI_10009929 [Crassostrea gigas]
	evm.model.Hic_asm_1.1943	hypothetical protein CGI_10009929 [Crassostrea gigas]
	evm.model.Hic_asm_1.1944	hypothetical protein CGI_10009929 [Crassostrea gigas]
	evm.model.Hic_asm_1.1945	hypothetical protein CGI_10009929 [Crassostrea gigas]
	evm.model.Hic_asm_1.1947	hypothetical protein CGI_10009929 [Crassostrea gigas]
	evm.model.Hic_asm_1.1948	hypothetical protein CGI_10009929 [Crassostrea gigas]
	evm.model.Hic_asm_3.1394	hypothetical protein CGI_10009929 [Crassostrea gigas]
	evm.model.Hic_asm_3.1396	hypothetical protein CGI_10009929 [Crassostrea gigas]
	evm.model.Hic_asm_3.1397	hypothetical protein CGI_10012218 [Crassostrea gigas]
	evm.model.Hic_asm_3.1400	hypothetical protein CGI_10009929 [Crassostrea gigas]
	evm.model.Hic_asm_3.1401	hypothetical protein CGI_10009929 [Crassostrea gigas]
	evm.model.Hic_asm_3.1402	hypothetical protein CGI_10009929 [Crassostrea gigas]
	evm.model.Hic_asm_3.1406	hypothetical protein CGI_10012218 [Crassostrea gigas]
	evm.model.Hic_asm_3.1408	hypothetical protein CGI_10012218 [Crassostrea gigas]
	evm.model.Hic_asm_3.1412	hypothetical protein CGI_10009929 [Crassostrea gigas]
	evm.model.Hic_asm_3.1413	hypothetical protein CGI_10012218 [Crassostrea gigas]
	evm.model.Hic_asm_3.1417	hypothetical protein CGI_10012218 [Crassostrea gigas]
