# Supplementary material for: Chromosome-Level Clam Genome Helps Elucidate the Molecular Basis of Adaptation to a Buried Lifestyle
Source: iScience. 2020 May 11;23(6):101148. doi: 10.1016/j.isci.2020.101148 (PMC7251785; doi:10.1016/j.isci.2020.101148)
Supplement: Table S38. List of Genes in Expanded Gene Families Enriched in the Redox Process in Two Buried Bivalves (C. sinensis and R. philippinarum), Related to Figure 3 [file mmc10.xls]

## Sheet: Sheet1
Table S387. List of genes in expanded gene families enriched in the redox process in two buried bivalves (C. sinensis and R. philippinarum). Related to Figure 3.
Redox Process	Gene ID	NR Annotation
Flavin adenine dinucleotide binding (GO:0050660)	evm.model.Hic_asm_11.373	PREDICTED: glucose dehydrogenase [FAD, quinone]-like [Crassostrea gigas]
	evm.model.Hic_asm_11.644	PREDICTED: glucose dehydrogenase [FAD, quinone]-like [Crassostrea gigas]
	evm.model.Hic_asm_11.645	PREDICTED: glucose dehydrogenase [FAD, quinone]-like [Crassostrea gigas]
	evm.model.Hic_asm_11.646	PREDICTED: glucose dehydrogenase [FAD, quinone]-like [Crassostrea gigas]
	evm.model.Hic_asm_12.1845	PREDICTED: glucose dehydrogenase [FAD, quinone]-like [Crassostrea gigas]
	evm.model.Hic_asm_12.1846	PREDICTED: glucose dehydrogenase [FAD, quinone]-like isoform X4 [Crassostrea gigas]
	evm.model.Hic_asm_13.299	PREDICTED: glucose dehydrogenase [FAD, quinone]-like [Crassostrea gigas]
	evm.model.Hic_asm_13.772	PREDICTED: glucose dehydrogenase [FAD, quinone]-like [Crassostrea gigas]
	evm.model.Hic_asm_14.1427	PREDICTED: glucose dehydrogenase [FAD, quinone]-like [Crassostrea gigas]
	evm.model.Hic_asm_14.152	PREDICTED: glucose dehydrogenase [FAD, quinone]-like isoform X4 [Crassostrea gigas]
	evm.model.Hic_asm_14.154	PREDICTED: glucose dehydrogenase [FAD, quinone]-like isoform X2 [Crassostrea gigas]
	evm.model.Hic_asm_14.155	PREDICTED: glucose dehydrogenase [FAD, quinone]-like isoform X2 [Crassostrea gigas]
	evm.model.Hic_asm_14.156	hypothetical protein CAPTEDRAFT_227635 [Capitella teleta]
	evm.model.Hic_asm_14.1643	PREDICTED: glucose dehydrogenase [FAD, quinone]-like [Crassostrea gigas]
	evm.model.Hic_asm_5.822	PREDICTED: glucose dehydrogenase [FAD, quinone]-like [Crassostrea gigas]
	evm.model.Hic_asm_6.1410	PREDICTED: glucose dehydrogenase [FAD, quinone]-like isoform X1 [Crassostrea gigas]
	evm.model.Hic_asm_6.1411	PREDICTED: glucose dehydrogenase [FAD, quinone]-like isoform X3 [Crassostrea gigas]
Oxidoreductase activity, acting on CH-OH group of donors (GO:0016614)	evm.model.Hic_asm_13.1348	PREDICTED: heat shock 70 kDa protein 12A-like [Crassostrea gigas]
	evm.model.Hic_asm_11.373	PREDICTED: glucose dehydrogenase [FAD, quinone]-like [Crassostrea gigas]
	evm.model.Hic_asm_11.644	PREDICTED: glucose dehydrogenase [FAD, quinone]-like [Crassostrea gigas]
	evm.model.Hic_asm_11.645	PREDICTED: glucose dehydrogenase [FAD, quinone]-like [Crassostrea gigas]
	evm.model.Hic_asm_11.646	PREDICTED: glucose dehydrogenase [FAD, quinone]-like [Crassostrea gigas]
	evm.model.Hic_asm_12.1845	PREDICTED: glucose dehydrogenase [FAD, quinone]-like [Crassostrea gigas]
	evm.model.Hic_asm_12.1846	PREDICTED: glucose dehydrogenase [FAD, quinone]-like isoform X4 [Crassostrea gigas]
	evm.model.Hic_asm_13.299	PREDICTED: glucose dehydrogenase [FAD, quinone]-like [Crassostrea gigas]
	evm.model.Hic_asm_13.772	PREDICTED: glucose dehydrogenase [FAD, quinone]-like [Crassostrea gigas]
	evm.model.Hic_asm_14.1427	PREDICTED: glucose dehydrogenase [FAD, quinone]-like [Crassostrea gigas]
	evm.model.Hic_asm_14.152	PREDICTED: glucose dehydrogenase [FAD, quinone]-like isoform X4 [Crassostrea gigas]
	evm.model.Hic_asm_14.154	PREDICTED: glucose dehydrogenase [FAD, quinone]-like isoform X2 [Crassostrea gigas]
	evm.model.Hic_asm_14.155	PREDICTED: glucose dehydrogenase [FAD, quinone]-like isoform X2 [Crassostrea gigas]
	evm.model.Hic_asm_14.156	hypothetical protein CAPTEDRAFT_227635 [Capitella teleta]
	evm.model.Hic_asm_14.1643	PREDICTED: glucose dehydrogenase [FAD, quinone]-like [Crassostrea gigas]
	evm.model.Hic_asm_5.822	PREDICTED: glucose dehydrogenase [FAD, quinone]-like [Crassostrea gigas]
	evm.model.Hic_asm_6.1410	PREDICTED: glucose dehydrogenase [FAD, quinone]-like isoform X1 [Crassostrea gigas]
	evm.model.Hic_asm_6.1411	PREDICTED: glucose dehydrogenase [FAD, quinone]-like isoform X3 [Crassostrea gigas]
Oxidation-reduction process (GO:0055114)	evm.model.Hic_asm_13.1348	PREDICTED: heat shock 70 kDa protein 12A-like [Crassostrea gigas]
	evm.model.Hic_asm_13.163	PREDICTED: heat shock 70 kDa protein 12A-like [Crassostrea gigas]
	evm.model.Hic_asm_13.484	PREDICTED: heat shock 70 kDa protein 12A-like [Crassostrea gigas]
	evm.model.Hic_asm_13.744	PREDICTED: heat shock 70 kDa protein 12A-like [Crassostrea gigas]
	evm.model.Hic_asm_0.1679	hypothetical protein BRAFLDRAFT_89479 [Branchiostoma floridae]
	evm.model.Hic_asm_1.1969	PREDICTED: uncharacterized protein LOC105338278 [Crassostrea gigas]
	evm.model.Hic_asm_11.373	PREDICTED: glucose dehydrogenase [FAD, quinone]-like [Crassostrea gigas]
	evm.model.Hic_asm_11.644	PREDICTED: glucose dehydrogenase [FAD, quinone]-like [Crassostrea gigas]
	evm.model.Hic_asm_11.645	PREDICTED: glucose dehydrogenase [FAD, quinone]-like [Crassostrea gigas]
	evm.model.Hic_asm_11.646	PREDICTED: glucose dehydrogenase [FAD, quinone]-like [Crassostrea gigas]
	evm.model.Hic_asm_12.1845	PREDICTED: glucose dehydrogenase [FAD, quinone]-like [Crassostrea gigas]
	evm.model.Hic_asm_12.1846	PREDICTED: glucose dehydrogenase [FAD, quinone]-like isoform X4 [Crassostrea gigas]
	evm.model.Hic_asm_13.299	PREDICTED: glucose dehydrogenase [FAD, quinone]-like [Crassostrea gigas]
	evm.model.Hic_asm_13.772	PREDICTED: glucose dehydrogenase [FAD, quinone]-like [Crassostrea gigas]
	evm.model.Hic_asm_14.1427	PREDICTED: glucose dehydrogenase [FAD, quinone]-like [Crassostrea gigas]
	evm.model.Hic_asm_14.152	PREDICTED: glucose dehydrogenase [FAD, quinone]-like isoform X4 [Crassostrea gigas]
	evm.model.Hic_asm_14.154	PREDICTED: glucose dehydrogenase [FAD, quinone]-like isoform X2 [Crassostrea gigas]
	evm.model.Hic_asm_14.155	PREDICTED: glucose dehydrogenase [FAD, quinone]-like isoform X2 [Crassostrea gigas]
	evm.model.Hic_asm_14.156	hypothetical protein CAPTEDRAFT_227635 [Capitella teleta]
	evm.model.Hic_asm_14.1643	PREDICTED: glucose dehydrogenase [FAD, quinone]-like [Crassostrea gigas]
	evm.model.Hic_asm_5.822	PREDICTED: glucose dehydrogenase [FAD, quinone]-like [Crassostrea gigas]
	evm.model.Hic_asm_6.1410	PREDICTED: glucose dehydrogenase [FAD, quinone]-like isoform X1 [Crassostrea gigas]
	evm.model.Hic_asm_6.1411	PREDICTED: glucose dehydrogenase [FAD, quinone]-like isoform X3 [Crassostrea gigas]
	evm.model.Hic_asm_3.659	hypothetical protein LOTGIDRAFT_160815 [Lottia gigantea]
	evm.model.Hic_asm_3.820	PREDICTED: solute carrier family 23 member 1-like isoform X5 [Crassostrea gigas]
	evm.model.Hic_asm_3.773	PREDICTED: CD109 antigen-like isoform X1 [Crassostrea gigas]
	evm.model.Hic_asm_3.775	PREDICTED: CD109 antigen-like isoform X1 [Crassostrea gigas]
	evm.model.Hic_asm_4.1443	PREDICTED: CD109 antigen-like isoform X1 [Crassostrea gigas]
	evm.model.Hic_asm_9.397	PREDICTED: von Willebrand factor D and EGF domain-containing protein-like, partial [Crassostrea gigas]
	evm.model.Hic_asm_14.29	hypothetical protein CGI_10023450 [Crassostrea gigas]
